# Supplementary material for: Binding of Nitriles and Isonitriles to V(III) and Mo(III) Complexes: Ligand vs Metal Controlled Mechanism
Source: Inorg Chem. 2023 Jun 28;62(27):10559–71. doi: 10.1021/acs.inorgchem.3c00595 (PMC10336974; doi:10.1021/acs.inorgchem.3c00595)
Supplement: Supplementary file 2 — ic3c00595_si_002.xyz [file ic3c00595_si_002.xyz]

94
2A
 N                 -1.86529700   -0.45927900   -1.22063200
 N                  1.29779200   -1.37462200   -1.28170500
 N                  0.50653700    1.82195200   -1.19332900
 C                 -2.14504500   -1.04304100    0.03296300
 C                 -2.28468600   -2.43738600    0.17315100
 C                 -2.43351700   -3.03173500    1.42443500
 C                 -2.45081400   -2.20866900    2.56079200
 C                 -2.31659200   -0.82372700    2.46236900
 C                 -2.16563600   -0.25300100    1.19122000
 C                 -2.95119600   -0.14044600   -2.14621100
 C                  1.95097800   -1.33372600   -0.03197700
 C                  3.23543200   -0.76996900    0.10398400
 C                  3.83147700   -0.61024400    1.35227100
 C                  3.12626300   -1.02783300    2.49215600
 C                  1.85323800   -1.58834800    2.39900200
 C                  1.27835700   -1.74103300    1.12909900
 C                  1.56638700   -2.45706700   -2.22640500
 C                  0.18578600    2.35360600    0.07357000
 C                 -0.94235300    3.17608400    0.25413100
 C                 -1.32666900    3.61832300    1.51874200
 C                 -0.55843100    3.23142600    2.62675800
 C                  0.56296500    2.41198900    2.48871000
 C                  0.92585400    1.98233600    1.20547800
 C                  1.29544800    2.60602600   -2.14312000
 C                 -2.51702000   -4.52598500    1.56711800
 C                 -2.33973900    0.05287700    3.68275800
 C                 -2.31179900    0.54033200   -3.35663100
 C                 -3.94208000    0.82836200   -1.48992400
 C                 -3.69557500   -1.39954400   -2.60551300
 C                  5.17967800    0.04003600    1.49167000
 C                  1.09532900   -2.01189900    3.62508500
 C                  3.02641100   -2.45971500   -2.69469500
 C                  0.65007000   -2.23223400   -3.42956000
 C                  1.23363800   -3.81037600   -1.58640900
 C                 -2.56462300    4.45082900    1.70465100
 C                  1.35734200    1.97438000    3.68703500
 C                  2.64885500    2.98248800   -1.52859800
 C                  0.56115600    3.87910100   -2.57986400
 C                  1.53028900    1.71304400   -3.36225800
 H                 -2.23305700   -3.05817100   -0.72545500
 H                 -2.56113100   -2.66680200    3.55019200
 H                 -2.04708400    0.83053600    1.08799200
 H                  3.74835000   -0.41978000   -0.79576900
 H                  3.58472300   -0.90179500    3.47950900
 H                  0.28001800   -2.17965300    1.03026600
 H                 -1.53903100    3.44107500   -0.62307900
 H                 -0.85012000    3.57658200    3.62522900
 H                  1.80033900    1.33784400    1.07113800
 H                 -1.55954300   -4.94277800    1.93181000
 H                 -3.29636200   -4.82028800    2.29114500
 H                 -2.74338700   -5.01132900    0.60365800
 H                 -3.26079000    0.66366500    3.71400400
 H                 -2.30099200   -0.54151700    4.61062800
 H                 -1.49149100    0.75849700    3.67861900
 H                 -4.40449000    0.36906400   -0.59920400
 H                 -3.41964100    1.74517000   -1.16570700
 H                 -4.74949800    1.10890600   -2.18981800
 H                  5.09076500    1.04351600    1.94786500
 H                  5.84873100   -0.55276500    2.13970900
 H                  5.67190300    0.16200100    0.51305800
 H                  0.73876200   -3.05303400    3.53542300
 H                  1.71835600   -1.93764700    4.53164400
 H                  0.19800900   -1.38482700    3.76858300
 H                  3.19754400   -3.25491100   -3.44226200
 H                  3.28802300   -1.48958400   -3.15291500
 H                  3.71248300   -2.63817600   -1.84958800
 H                 -3.39844900    3.83803300    2.09544400
 H                 -2.39719200    5.26936400    2.42581500
 H                 -2.89894400    4.89541300    0.75295900
 H                  1.12566400    0.92700400    3.95232000
 H                  2.44134000    2.01582300    3.48662900
 H                  1.14132400    2.60278800    4.56708100
 H                  0.38758200    4.54878000   -1.72067000
 H                  1.15128100    4.43645700   -3.32931200
 H                  1.39759700   -4.64012900   -2.29715400
 H                  0.17965300   -3.82733500   -1.25866000
 H                  0.78498900   -3.02190100   -4.18876200
 H                 -0.40847500   -2.23822700   -3.11120700
 H                  0.87071400   -1.26393900   -3.91781700
 H                 -1.58835300   -0.13547900   -3.85186100
 H                 -1.78629900    1.46153200   -3.04444200
 H                 -3.07004800    0.81727700   -4.10925800
 H                 -4.48405100   -1.14580400   -3.33655400
 H                 -2.99665300   -2.11086600   -3.07991400
 H                 -4.17682800   -1.90666000   -1.75223500
 H                  2.07359000    0.79638900   -3.06757300
 H                  2.12662700    2.23249900   -4.13210300
 H                  0.56981900    1.42549900   -3.83187800
 H                  3.19342600    2.07313300   -1.22037400
 H                  3.27201100    3.54252500   -2.24868800
 H                  2.50862200    3.61267000   -0.63349200
 H                  1.86664700   -3.98779200   -0.69976500
 V                 -0.02133100   -0.00200600   -1.33672600
 H                 -0.41808700    3.62804200   -3.02445200

94
2B
 C                  6.09819200   -0.83956600   -1.71488400
 C                  5.39911300    0.49052600    0.31337300
 C                  5.05138100   -0.34769400   -0.75396700
 C                  3.94182500    2.66910800   -3.26143400
 C                  4.80744100    1.91109300    2.32049700
 C                  4.43397200    0.99784500    1.18647300
 C                  3.70663900   -0.67314500   -0.93942800
 C                  2.71680000    3.36813700   -2.74582800
 C                  2.22535800    4.51660700   -3.35287500
 C                  3.09510200    0.65005400    0.97760100
 C                  2.70570700   -0.17399400   -0.08798300
 C                  2.05681500    2.88162600   -1.60342200
 C                  1.50726000   -0.39615300   -3.87026300
 C                  1.10833200    5.19499300   -2.82140100
 C                  0.62006800    6.44781600   -3.49285900
 C                  0.87002300    3.48657300   -1.09524200
 C                  1.39796800   -2.87488000   -0.39155300
 C                  0.36622200    1.37220200   -5.20003200
 C                  0.44123700    4.68871700   -1.71421600
 C                  0.16008000    0.26009900   -4.16250900
 C                  0.70925200   -1.61875800    0.15586500
 C                  0.76027000   -1.64610000    1.68852600
 C                 -0.20429500    4.38646200    1.56754000
 C                 -0.79795100   -0.79305300   -4.73013600
 C                 -0.76619600    3.18620900    0.79842600
 C                 -0.74694000   -1.62089900   -0.30388500
 C                 -0.98180200    2.03434800    1.78279900
 C                 -1.78629400    2.73988400   -3.30864800
 C                 -1.63357100    1.40558100   -2.89236500
 C                 -2.12280600    3.52926700    0.16693800
 C                 -3.13985800    4.83481100   -3.63450800
 C                 -3.02016600    3.38665300   -3.25071600
 C                 -2.76656800    0.72921600   -2.41414900
 C                 -4.12866200    2.67795400   -2.77137200
 C                 -4.01750800    1.35285000   -2.34266200
 C                 -5.20367000    0.61874200   -1.78215600
 N                  1.33425000   -0.39227500   -0.35617800
 N                  0.21482500    2.71724700   -0.17369100
 N                 -0.36484100    0.77858200   -2.89237600
 V                  0.49710200    1.08551000   -1.21930500
 H                 -1.27610700   -0.71829400    0.05728300
 H                 -0.80689700   -1.63495500   -1.40492000
 H                 -1.28471900   -2.49950700    0.09268800
 H                  0.88799600   -3.78485800   -0.02856300
 H                  1.37357900   -2.88251200   -1.49506400
 H                  2.45121300   -2.92582100   -0.06810100
 H                  0.24026800   -0.76721800    2.10631300
 H                  0.27907700   -2.55858200    2.08374900
 H                  1.80398800   -1.62867100    2.04669400
 H                  2.31348800    1.05571500    1.62665600
 H                  6.45063200    0.75948400    0.46295300
 H                  3.41129100   -1.30354800   -1.78143200
 H                  5.79711600   -1.78852200   -2.18883400
 H                  6.26635700   -0.10628100   -2.52632900
 H                  7.06726700   -0.99781500   -1.21238800
 H                  5.89205300    2.10611300    2.34326600
 H                  4.28954300    2.88312800    2.23331800
 H                  4.52069200    1.47715100    3.29512300
 H                  4.33883400    1.95784900   -2.51804300
 H                  3.70617200    2.09733000   -4.17785200
 H                  4.73758000    3.38807700   -3.52120200
 H                  2.73290600    4.92759900   -4.23197800
 H                  1.42717800    7.19734100   -3.57445700
 H                  0.27386700    6.23382800   -4.52064300
 H                 -0.21839800    6.90418600   -2.94251300
 H                 -2.35513600    5.12876200   -4.35111400
 H                 -4.12202500    5.05765000   -4.08476600
 H                 -3.03256800    5.48632100   -2.74614700
 H                 -5.17978000   -0.45134000   -2.04908100
 H                 -5.21996700    0.67958700   -0.67772800
 H                 -6.15307700    1.04328100   -2.14858400
 H                 -5.10317200    3.17662200   -2.72162700
 H                 -2.65708500   -0.31238900   -2.10050200
 H                 -0.90321700    3.28323300   -3.64999100
 H                  2.57681400    2.14963200   -0.96883500
 H                 -0.44607500    5.20665000   -1.34951900
 H                 -1.69226700    2.32293900    2.57660900
 H                 -1.39348400    1.15165600    1.26263100
 H                 -0.02721600    1.73929600    2.24960100
 H                  0.75482100    4.11673500    2.04261800
 H                 -0.02117400    5.24893100    0.90542700
 H                 -0.90810500    4.70601700    2.35581400
 H                 -2.85954600    3.77372400    0.95284400
 H                 -2.06454800    4.39077400   -0.51580200
 H                 -2.50504300    2.67362800   -0.41425000
 H                 -0.93111300   -1.61948900   -4.00992600
 H                 -1.78998000   -0.35482200   -4.93535500
 H                 -0.40706400   -1.21319300   -5.67397000
 H                  1.01071300    2.16843000   -4.78781800
 H                  0.84402800    0.96594600   -6.10963400
 H                 -0.59328900    1.82478100   -5.50073300
 H                  1.38804400   -1.21607800   -3.14353000
 H                  1.95315700   -0.80224500   -4.79507300
 H                  2.21536700    0.33412500   -3.44042800

94
2C
 C                  5.00033000   -0.72854300   -2.15549400
 C                  4.64252500    0.30421500    0.12505500
 C                  4.11471200   -0.27136700   -1.03047500
 C                  5.15433000    3.26066000   -2.23480500
 C                  4.39741000    1.40572600    2.38302400
 C                  3.81364900    0.72947700    1.17414500
 C                  2.72506700   -0.41739800   -1.12991000
 C                  3.73988400    3.76062400   -2.32445200
 C                  3.35070400    4.65574500   -3.32322300
 C                  2.43526700    0.57499200    1.04149100
 C                  1.86063000    0.01643200   -0.11583200
 C                  2.77354200    3.30684300   -1.41993100
 C                  1.68168300    1.40214700   -4.28971100
 C                  2.02342400    5.08868400   -3.44590400
 C                  1.61400800    5.99639300   -4.57222600
 C                  1.43622000    3.71878900   -1.51056100
 C                  0.06394300   -2.43395300   -0.43903300
 C                 -0.36561500    1.27609000   -5.69485900
 C                  1.08018600    4.61340200   -2.53497500
 C                  0.28624500    0.78226300   -4.39917100
 C                 -0.30723200   -1.12626200    0.27159900
 C                 -0.04984300   -1.28048500    1.77547300
 C                  1.33313200    4.26673300    1.39081900
 C                  0.43825800   -0.74828600   -4.41836100
 C                  0.08829100    3.91705200    0.56637300
 C                 -1.79032000   -0.84028200    0.05486300
 C                 -0.82581900    3.01687400    1.39591300
 C                 -2.36918600    1.94569700   -2.04741500
 C                 -1.80319300    1.07176300   -3.02415800
 C                 -0.65825100    5.21080400    0.21423500
 C                 -4.20711800    2.65263200   -0.46376000
 C                 -3.65832000    1.73439500   -1.51675900
 C                 -2.63832300    0.03487700   -3.52464600
 C                 -4.41333700    0.67882200   -2.00332800
 C                 -3.91767400   -0.15629400   -3.02773600
 C                 -4.78004200   -1.27099400   -3.54795500
 N                  0.45769100   -0.00974100   -0.29803100
 N                  0.45959100    3.17463800   -0.64142600
 N                 -0.47100400    1.26865600   -3.24956700
 V                 -0.07049400    1.49144900   -1.34836900
 H                 -2.08323000    0.10303100    0.54873300
 H                 -2.02995300   -0.75894900   -1.01919700
 H                 -2.40755800   -1.65260500    0.47627500
 H                 -0.50505900   -3.28647400   -0.02669900
 H                 -0.15769100   -2.35641900   -1.51768500
 H                  1.13949000   -2.65372000   -0.32178000
 H                 -0.31900600   -0.35448100    2.31301700
 H                 -0.65932900   -2.10528800    2.18506700
 H                  1.00923800   -1.50714200    1.98420800
 H                  1.77044800    0.92853200    1.83280100
 H                  5.72695300    0.43414700    0.21257600
 H                  2.29039700   -0.87030200   -2.02418100
 H                  4.99126100   -1.82983200   -2.24961600
 H                  4.65762800   -0.31853900   -3.12214900
 H                  6.04549300   -0.41391300   -2.00168300
 H                  5.36951600    0.96638800    2.66438500
 H                  4.56738300    2.48147300    2.18823200
 H                  3.72221400    1.33283800    3.25144800
 H                  5.49052800    3.19122200   -1.18653800
 H                  5.23910100    2.24543900   -2.66435200
 H                  5.85202800    3.91595400   -2.78237900
 H                  4.09892700    5.02115800   -4.03569200
 H                  2.43307100    6.67487300   -4.86460700
 H                  1.33742500    5.41042800   -5.46915400
 H                  0.73917200    6.60999500   -4.29997900
 H                 -3.76680800    3.66090800   -0.53460100
 H                 -5.30320300    2.74435700   -0.54063900
 H                 -3.97971700    2.26720800    0.54736600
 H                 -5.76087500   -0.89031700   -3.88384600
 H                 -4.30570300   -1.79268300   -4.39467900
 H                 -4.97676900   -2.01667900   -2.75638200
 H                 -5.42472000    0.51137700   -1.61867700
 H                 -2.26849200   -0.63891300   -4.29661800
 H                 -1.87045400    2.90739400   -1.86274100
 H                  3.05039100    2.60492900   -0.62812600
 H                  0.03154300    4.90979800   -2.62852100
 H                 -1.14657400    3.52572600    2.32168500
 H                 -1.73023300    2.74771800    0.82410200
 H                 -0.30654200    2.08188600    1.66512900
 H                  1.89351200    3.35296000    1.65130300
 H                  2.00946100    4.92954100    0.82452900
 H                  1.04870200    4.78377100    2.32452000
 H                 -0.96949600    5.74769300    1.12827100
 H                 -0.01812700    5.88926100   -0.37470000
 H                 -1.56185100    4.98691400   -0.38032000
 H                  0.73116700   -1.11014000   -3.41870700
 H                 -0.48918300   -1.26873200   -4.70350500
 H                  1.21739900   -1.04725100   -5.14124400
 H                 -0.41420400    2.37859700   -5.69403500
 H                  0.22141900    0.95226300   -6.57220200
 H                 -1.39291700    0.89124400   -5.81073500
 H                  2.19082200    1.07388100   -3.36681000
 H                  2.30797500    1.10702400   -5.14961600
 H                  1.61718000    2.50176700   -4.25732400

94
2D
 C                  1.90633100    2.44825900   -4.46251700
 C                  3.63923000    2.42193000   -2.64649000
 C                  2.49517700    1.88651100   -3.20608300
 C                  3.96343500    4.05831300    2.04527500
 C                  5.47865400    2.45540000   -0.93760600
 C                  4.21385300    1.86231100   -1.48459900
 C                  1.89345400    0.77031400   -2.57743500
 C                  2.88847400    4.03123200    0.99418400
 C                  2.87924500    4.95320000   -0.05786000
 C                  3.59716200    0.80064400   -0.84714000
 C                  2.39256800    0.24075100   -1.35264600
 C                  1.89033900    3.05665300    1.04003600
 C                 -2.20906500   -1.71690400   -1.35632500
 C                  1.90360200    4.90559000   -1.05664200
 C                  1.92118500    5.86400700   -2.21408900
 C                  0.87176600    3.00107600    0.07533500
 C                  3.15585700   -2.34821500   -0.01693300
 C                 -0.79290000   -2.08795700   -3.36104100
 C                  0.90441300    3.93316300   -0.97036000
 C                 -1.83766700   -1.15192300   -2.73007300
 C                  1.93261400   -1.51290700    0.37925300
 C                  2.18176000   -0.74463700    1.68681000
 C                 -0.75633100    2.18613300    2.53798400
 C                 -3.12431900   -1.13615800   -3.56332800
 C                 -1.23562400    2.18329600    1.08076600
 C                  0.77240000   -2.47586500    0.63715300
 C                 -2.18729300    1.00721300    0.88015600
 C                 -1.65291900    2.50841800   -3.09566900
 C                 -1.40268600    1.18097900   -3.50014000
 C                 -1.98353200    3.49451200    0.80996500
 C                 -1.95289000    4.97308100   -3.51393500
 C                 -1.72072100    3.56882700   -3.99861800
 C                 -1.23205300    0.95979800   -4.88165000
 C                 -1.56265500    3.30101600   -5.36338500
 C                 -1.31871800    1.99988300   -5.81088600
 C                 -1.08340700    1.72449700   -7.27052600
 N                  1.54077500   -0.64065800   -0.72957600
 N                 -0.13699900    2.00844000    0.11750300
 N                 -1.29740800    0.20418700   -2.50960200
 V                  0.03670900    0.55869900   -1.10700000
 H                 -0.11977000   -1.93079200    0.99260800
 H                  0.50487000   -3.02326100   -0.28143100
 H                  1.04422300   -3.20833700    1.41628200
 H                  3.42293400   -3.04876000    0.79331600
 H                  2.93172800   -2.93421500   -0.92471900
 H                  4.03784500   -1.72418600   -0.23110600
 H                  1.30240400   -0.12201800    1.92257100
 H                  2.34453400   -1.45007800    2.52054900
 H                  3.05500100   -0.07787100    1.63718300
 H                  4.04244900    0.41627700    0.06897900
 H                  4.12642400    3.27819200   -3.12362700
 H                  1.16425700    0.18058800   -3.14637000
 H                  0.92388000    2.91091400   -4.26079300
 H                  2.56629800    3.21060400   -4.90772500
 H                  1.72769600    1.65836000   -5.21203700
 H                  6.28229500    2.44104000   -1.69552900
 H                  5.31538400    3.50974400   -0.65213500
 H                  5.83497500    1.91136200   -0.04807200
 H                  4.49264500    3.08976700    2.09942300
 H                  4.71254500    4.84052300    1.83915200
 H                  3.54176700    4.25301400    3.04793200
 H                  3.66431100    5.71603000   -0.10991800
 H                  2.79586000    6.53394700   -2.17333500
 H                  1.95235800    5.31983900   -3.17522700
 H                  1.01410900    6.49494600   -2.22890500
 H                 -1.01719200    5.56189600   -3.54387000
 H                 -2.68950200    5.50174900   -4.14348000
 H                 -2.31715000    4.98693500   -2.47351400
 H                 -1.46861000    0.73343300   -7.56449100
 H                 -1.56606100    2.48357100   -7.90839700
 H                 -0.00203400    1.73819400   -7.50515000
 H                 -1.63023400    4.11912100   -6.08870000
 H                 -1.00515900   -0.04264400   -5.24866900
 H                 -1.81962100    2.68643900   -2.03099500
 H                  1.91013200    2.30071400    1.82814400
 H                  0.13306400    3.87669000   -1.74229100
 H                 -3.04996900    1.06605400    1.56582900
 H                 -2.56979800    0.98481300   -0.15512900
 H                 -1.67139400    0.04918700    1.08820600
 H                 -0.18824900    1.26789800    2.76593000
 H                 -0.11189600    3.05502700    2.74823900
 H                 -1.62135700    2.23541100    3.22305900
 H                 -2.80623000    3.63393400    1.53340600
 H                 -1.30090700    4.35728500    0.89519800
 H                 -2.41499500    3.50003100   -0.20544600
 H                 -3.84740700   -0.42340200   -3.13099600
 H                 -2.95701900   -0.84754000   -4.61162300
 H                 -3.58090900   -2.14150300   -3.55821400
 H                  0.10660900   -2.13167600   -2.72114500
 H                 -1.19211100   -3.11233800   -3.47215300
 H                 -0.47808000   -1.74157900   -4.35862800
 H                 -3.04120000   -1.14928900   -0.90942900
 H                 -2.50946700   -2.77659100   -1.43270100
 H                 -1.34900100   -1.67797600   -0.66748000

94
2E
 C                  3.47947000    0.59626700    2.43989800
 C                  3.93225900    0.65475100   -0.03678200
 C                  3.05962600    0.41438600    1.01262800
 C                  4.65248100    4.20090000    0.49373300
 C                  4.49367600    0.77702000   -2.48301800
 C                  3.51819500    0.49588300   -1.37496200
 C                  1.75617400   -0.02029000    0.70835000
 C                  3.30888600    4.00311700    1.13838600
 C                  3.12837400    4.28578300    2.49974400
 C                  2.21400400    0.11789300   -1.66101000
 C                  1.28332800   -0.14223700   -0.62131100
 C                  2.23322700    3.50483900    0.40504400
 C                  0.04446300   -0.46271600    3.76911500
 C                  1.90304500    4.06311400    3.13006900
 C                  1.70782400    4.36600300    4.58987300
 C                  0.97861100    3.28528200    0.99953100
 C                  0.00526400   -2.42920600   -2.04254500
 C                 -1.64751800    1.08423100    4.70796200
 C                  0.84196300    3.56263600    2.36657200
 C                 -1.38680200    0.03792900    3.61485000
 C                 -0.69722400   -1.08117900   -1.84267600
 C                 -0.71840400   -0.30548000   -3.17211100
 C                  0.02640600    3.86715800   -1.92122200
 C                 -2.34974100   -1.14060000    3.81196700
 C                 -0.82660100    3.57998100   -0.67737400
 C                 -2.14648700   -1.34142300   -1.42947100
 C                 -2.07535500    2.81114800   -1.11144700
 C                 -3.14002600    2.48761900    2.27937600
 C                 -2.81713900    1.15449100    1.95185200
 C                 -1.25111800    4.90228900   -0.03115900
 C                 -4.63531300    4.51299300    2.17052700
 C                 -4.33330500    3.07291800    1.86528900
 C                 -3.74886600    0.41725800    1.20828200
 C                 -5.22729800    2.30685000    1.10034300
 C                 -4.95197200    0.98248800    0.76301700
 C                 -5.90720100    0.16650600   -0.06172200
 N                 -0.06951000   -0.36577900   -0.73383900
 N                 -0.10860100    2.73809900    0.28904400
 N                 -1.55349200    0.60100600    2.26960900
 V                 -0.54868600    0.93077200    0.66510800
 H                 -2.69645700   -0.39231600   -1.30166200
 H                 -2.17566000   -1.88750400   -0.47134900
 H                 -2.67254900   -1.93930600   -2.19372800
 H                 -0.48129800   -3.01004100   -2.84592900
 H                 -0.03249700   -3.01827400   -1.11014900
 H                  1.06606500   -2.29261500   -2.31308300
 H                 -1.10960400    0.71463000   -3.02805800
 H                 -1.36930900   -0.82091000   -3.90016900
 H                  0.27838300   -0.22237100   -3.63101100
 H                  1.90640800    0.04066000   -2.70325700
 H                  4.95929200    0.96974500    0.17423100
 H                  1.14111700   -0.44332400    1.51096800
 H                  2.97958400    1.48261700    2.87056800
 H                  4.56749200    0.75101100    2.52229600
 H                  3.20461500   -0.27640200    3.05734600
 H                  4.83937600    1.82642700   -2.44692200
 H                  4.04773300    0.60040400   -3.47513200
 H                  5.39152100    0.13983600   -2.39234100
 H                  4.64743100    3.85805700   -0.55390200
 H                  5.43972200    3.64002800    1.02881600
 H                  4.95040000    5.26523300    0.50103900
 H                  3.97221300    4.66787000    3.08550000
 H                  2.67154100    4.45006800    5.11901800
 H                  1.11106000    3.58095600    5.08655500
 H                  1.16847200    5.32111100    4.73035700
 H                 -3.97532800    4.90390100    2.96185600
 H                 -5.68098900    4.64603000    2.49789300
 H                 -4.48972000    5.14517400    1.27510600
 H                 -6.25374200   -0.72414200    0.49234100
 H                 -5.42319000   -0.19663900   -0.98627600
 H                 -6.79508600    0.75203900   -0.35073100
 H                 -6.16154000    2.76358900    0.75511600
 H                 -3.51254100   -0.62362300    0.97611400
 H                 -2.41043600    3.07715500    2.83887100
 H                  2.37724900    3.21832400   -0.63848700
 H                 -0.12940600    3.37331400    2.83125700
 H                 -2.60732000    3.34603000   -1.91691700
 H                 -2.78047800    2.67840100   -0.27485800
 H                 -1.79711100    1.81866100   -1.51074500
 H                  0.39942900    2.92176000   -2.35279100
 H                  0.89235400    4.50300500   -1.67584300
 H                 -0.56924300    4.39597600   -2.68709100
 H                 -1.82827300    5.51920300   -0.74303500
 H                 -0.36993800    5.48291400    0.29175500
 H                 -1.87950000    4.71138800    0.85536900
 H                 -2.16598900   -1.91362900    3.04531500
 H                 -3.39998600   -0.81277600    3.72440200
 H                 -2.21797600   -1.59735600    4.80912700
 H                 -0.96064600    1.94129300    4.59494300
 H                 -1.48731400    0.64346300    5.70776300
 H                 -2.68347300    1.45988400    4.66984800
 H                  0.25336500   -1.28382800    3.06139900
 H                  0.20881800   -0.85179900    4.78845500
 H                  0.76392400    0.35518500    3.59330700

94
2A-2Bscan(-54)
 N                  0.72968500   -1.44459600   -1.39289900
 N                 -0.72440200    1.47162200   -1.28934600
 N                  2.25425200    1.11209100    0.11465000
 C                 -0.39744700   -2.12280000   -0.88240800
 C                 -1.54071800   -2.31657100   -1.67180500
 C                 -2.70737000   -2.88199700   -1.14867200
 C                 -2.71681300   -3.27123700    0.19375200
 C                 -1.59147900   -3.10605000    1.01114200
 C                 -0.44270300   -2.53203100    0.46182800
 C                  1.77066500   -2.20566900   -2.08845800
 C                 -1.63675200    1.76197200   -0.25337700
 C                 -1.60010200    2.98738100    0.42935400
 C                 -2.44499300    3.24322500    1.51386400
 C                 -3.33637100    2.24399900    1.91842700
 C                 -3.39516500    1.00768300    1.26537600
 C                 -2.54143000    0.78112900    0.18347900
 C                 -1.04012800    1.90058000   -2.65552700
 C                  2.02755600    0.40159700    1.30155600
 C                  2.90500400   -0.59568400    1.78996200
 C                  2.55872000   -1.38956300    2.87489800
 C                  1.29820700   -1.21161600    3.47911400
 C                  0.39488700   -0.26289200    3.01500500
 C                  0.78261000    0.55795400    1.93934800
 C                  3.25217500    2.16609900   -0.00908400
 C                 -3.93710800   -3.01013700   -2.00406600
 C                 -1.61819100   -3.56220300    2.44359100
 C                  2.85604100   -1.21799600   -2.51885100
 C                  2.39079000   -3.24723500   -1.14759600
 C                  1.21457200   -2.91237600   -3.33060000
 C                 -2.39552400    4.56864600    2.22215800
 C                 -4.35661300   -0.05816900    1.71221500
 C                 -1.04634000    3.42854400   -2.78002300
 C                  0.05465900    1.32327400   -3.55370400
 C                 -2.39873500    1.34818300   -3.10080300
 C                  3.48406100   -2.46110200    3.37855300
 C                 -0.97041700   -0.11628100    3.61659800
 C                  2.92585300    3.28815000    0.98462100
 C                  4.67852900    1.66146600    0.24268400
 C                  3.15563000    2.70764900   -1.43430000
 H                 -1.51540400   -1.98170700   -2.71265300
 H                 -3.62610100   -3.71433200    0.61585800
 H                  0.44407000   -2.37621700    1.08290700
 H                 -0.86376300    3.73492100    0.11957900
 H                 -3.99054800    2.42753300    2.77829800
 H                 -2.54345400   -0.18724400   -0.32593900
 H                  3.85449300   -0.76137100    1.27625000
 H                  1.02328000   -1.84337100    4.33118900
 H                  0.12703400    1.37678900    1.62248200
 H                 -4.41910400   -2.02536200   -2.15116400
 H                 -4.68288700   -3.67971000   -1.54478200
 H                 -3.69312700   -3.40427800   -3.00562800
 H                 -1.59626000   -4.66580000    2.50882800
 H                 -2.53501500   -3.22540200    2.95860800
 H                 -0.74950400   -3.17620300    3.00069600
 H                  1.62959700   -3.97154300   -0.81001800
 H                  2.80867000   -2.75165300   -0.25401700
 H                  3.19736800   -3.80913500   -1.65213000
 H                 -1.36351000    4.95397700    2.28414100
 H                 -2.79683600    4.49591400    3.24669200
 H                 -2.99528700    5.32774000    1.68610300
 H                 -5.34410200    0.07125400    1.23054900
 H                 -4.51942700   -0.02501800    2.80309200
 H                 -3.98791500   -1.06212600    1.44225200
 H                 -1.23548900    3.73797900   -3.82366300
 H                 -0.07448700    3.84544800   -2.46218200
 H                 -1.83412200    3.87168600   -2.14783700
 H                  3.04050300   -3.46403800    3.24157500
 H                  3.68549600   -2.34021300    4.45778500
 H                  4.44937600   -2.44429900    2.84734100
 H                 -1.72429100   -0.58599000    2.95919500
 H                 -1.25828300    0.94392600    3.71277800
 H                 -1.03203700   -0.59554300    4.60753300
 H                  4.80609000    1.32540600    1.28516100
 H                  5.41131800    2.46748700    0.06016200
 H                 -2.61543900    1.62845700   -4.14707300
 H                 -2.41078100    0.24779400   -3.01954400
 H                 -0.08509500    1.61964500   -4.60754300
 H                  0.05204800    0.21919800   -3.50283700
 H                  1.05183000    1.69632800   -3.24541700
 H                  2.45340100   -0.47040600   -3.22729600
 H                  3.26528000   -0.68568900   -1.64150700
 H                  3.68585700   -1.74016600   -3.02583600
 H                  2.01428100   -3.45909800   -3.86168500
 H                  0.77295600   -2.17955200   -4.02888800
 H                  0.43166100   -3.63913900   -3.05518800
 H                  2.13757300    3.08914500   -1.62831500
 H                  3.87030500    3.53350600   -1.59283900
 H                  3.38091200    1.91576400   -2.17121000
 H                  1.91016300    3.67789400    0.79560200
 H                  3.64609000    4.12177700    0.90182300
 H                  2.95604700    2.90861100    2.02109600
 H                 -3.20924900    1.74363400   -2.46500100
 V                  0.78470000    0.39631800   -0.85891800
 H                  4.91762100    0.81811900   -0.42858400

94
2A-2Bscan(-34)
 N                  0.36064300   -1.81172700   -0.87436500
 N                 -0.63768800    1.15641100   -1.36245900
 N                  2.52308800    0.80231900   -0.39710500
 C                 -0.94568000   -2.10411600   -0.41895500
 C                 -1.99212100   -2.36042500   -1.31481300
 C                 -3.30222400   -2.56583900   -0.87029900
 C                 -3.55971100   -2.52687600    0.50363200
 C                 -2.53831000   -2.28685900    1.43094500
 C                 -1.24286200   -2.07720400    0.95555000
 C                  1.30054900   -2.93190300   -1.02687000
 C                 -1.40403800    1.83579500   -0.38951500
 C                 -1.03381700    3.10833500    0.06494000
 C                 -1.74468100    3.75689200    1.08251500
 C                 -2.85675700    3.11604800    1.63213500
 C                 -3.26061900    1.84635200    1.19638000
 C                 -2.52275800    1.21625000    0.19423000
 C                 -1.03013200    1.31385400   -2.77300000
 C                  2.42872500    0.45732500    0.94436300
 C                  3.29128200   -0.42089200    1.65209800
 C                  2.92843400   -0.92938100    2.89024200
 C                  1.67832800   -0.58809000    3.45337400
 C                  0.81426700    0.28453200    2.81104900
 C                  1.21432500    0.82411200    1.57078300
 C                  3.64679900    1.48142000   -1.02613000
 C                 -4.40811000   -2.79622500   -1.86252900
 C                 -2.83641700   -2.22292600    2.90297900
 C                  2.58536800   -2.38816800   -1.64934100
 C                  1.62318700   -3.56935800    0.33109600
 C                  0.72226600   -4.00155500   -1.96124400
 C                 -1.29339000    5.10106100    1.58289900
 C                 -4.46515100    1.17877800    1.79985300
 C                 -0.77516700    2.75204600   -3.24096000
 C                 -0.18011300    0.35253600   -3.60433900
 C                 -2.51001800    0.97292300   -2.98563200
 C                  3.82049100   -1.89993500    3.61056000
 C                 -0.49915500    0.69688200    3.40327600
 C                  3.72750200    2.90465700   -0.45811800
 C                  4.99468500    0.77829300   -0.81486100
 C                  3.35485200    1.54799800   -2.52313900
 H                 -1.76947400   -2.38242900   -2.38510600
 H                 -4.58261200   -2.69149200    0.86079900
 H                 -0.42724300   -1.87832700    1.65698600
 H                 -0.15258000    3.58221600   -0.37958200
 H                 -3.42287500    3.61535600    2.42667900
 H                 -2.79672900    0.21277500   -0.14224700
 H                  4.22539000   -0.74946900    1.19496100
 H                  1.39713000   -1.01113300    4.42373100
 H                  0.63009800    1.64492200    1.13739500
 H                 -4.59508400   -1.88801000   -2.46483500
 H                 -5.35227200   -3.06576400   -1.36157500
 H                 -4.15307900   -3.60588300   -2.56854900
 H                 -3.56495300   -2.99611000    3.20187800
 H                 -3.26732900   -1.24288300    3.17907300
 H                 -1.92202300   -2.36057200    3.50308600
 H                  0.71499200   -3.99534300    0.79051500
 H                  2.03532200   -2.81147000    1.01926400
 H                  2.36092300   -4.38427300    0.21841800
 H                 -0.36152500    5.01330100    2.17182400
 H                 -2.05385200    5.56823200    2.22999700
 H                 -1.08380100    5.79207300    0.74799200
 H                 -5.39210500    1.72598700    1.54817500
 H                 -4.39898000    1.14683200    2.90210700
 H                 -4.57226900    0.14577600    1.43089200
 H                 -1.04112300    2.87415800   -4.30632000
 H                  0.28951800    3.01543100   -3.11412400
 H                 -1.37756300    3.46811000   -2.65621800
 H                  3.37129900   -2.91024200    3.61986100
 H                  3.96904100   -1.60145300    4.66313300
 H                  4.80969000   -1.97585400    3.13110500
 H                 -1.32519600    0.48415600    2.70234600
 H                 -0.52341200    1.78549000    3.58918600
 H                 -0.69749900    0.17695700    4.35451500
 H                  5.31414000    0.82077900    0.23900100
 H                  5.77636700    1.27616500   -1.41515500
 H                 -2.76922400    1.04229100   -4.05701100
 H                 -2.72498800   -0.05071100   -2.63604400
 H                 -0.42064800    0.44444500   -4.67779300
 H                 -0.35078400   -0.69104200   -3.29122400
 H                  0.89629100    0.57459100   -3.48878100
 H                  2.37477700   -1.93587400   -2.63552000
 H                  3.03791300   -1.61458800   -1.00698300
 H                  3.32361600   -3.19638700   -1.79186400
 H                  1.44664300   -4.82349500   -2.10106900
 H                  0.49334200   -3.56828300   -2.95068600
 H                 -0.20655800   -4.43269400   -1.55109500
 H                  2.39994800    2.06999000   -2.70265900
 H                  4.15349800    2.09359800   -3.05430100
 H                  3.28501800    0.53357000   -2.95362500
 H                  2.77952300    3.43962700   -0.64208600
 H                  4.55195800    3.47731700   -0.91969300
 H                  3.89623200    2.87465100    0.63287100
 H                 -3.16347500    1.66779600   -2.43193200
 V                  0.77785800    0.06124500   -0.73403800
 H                  4.94456400   -0.27850800   -1.12826300

94
2A-2Bscan(-14)
 N                 -0.48497600   -1.98191000   -0.30960500
 N                 -0.73910300    1.00826300   -1.30441300
 N                  2.34228200    0.01586900   -0.99522400
 C                 -1.82231200   -1.80596400    0.11404200
 C                 -2.90487000   -2.27393700   -0.64478800
 C                 -4.22644400   -2.03370000   -0.25878200
 C                 -4.46526600   -1.32008600    0.91990800
 C                 -3.41175300   -0.85388400    1.71362000
 C                 -2.10288900   -1.10376300    1.29736900
 C                  0.16411100   -3.25752200    0.05825000
 C                 -0.75300500    2.15943300   -0.48054200
 C                  0.26985300    3.11177900   -0.58131100
 C                  0.34989100    4.19634000    0.29855500
 C                 -0.63315500    4.33021800    1.28169400
 C                 -1.67953900    3.40601100    1.40277600
 C                 -1.72669100    2.32631600    0.51885200
 C                 -1.57984500    1.01939700   -2.51377200
 C                  2.65490400   -0.12574300    0.33900700
 C                  3.67298900   -0.92185300    0.91998100
 C                  3.71361000   -1.14064700    2.29286300
 C                  2.72377800   -0.58729800    3.12801600
 C                  1.72092200    0.22271600    2.60780600
 C                  1.71865300    0.47148400    1.22619100
 C                  3.31446500    0.06603000   -2.08400800
 C                 -5.36419300   -2.48463500   -1.13170400
 C                 -3.67834800   -0.12487100    3.00100100
 C                  1.47039800   -3.36578100   -0.72329400
 C                  0.46178700   -3.28525700    1.56312000
 C                 -0.70712100   -4.46508600   -0.30383500
 C                  1.48045400    5.18000400    0.18185700
 C                 -2.70157100    3.55114700    2.49616900
 C                 -1.21830200    2.21140500   -3.40722100
 C                 -1.31963200   -0.27615700   -3.28075700
 C                 -3.06744200    1.09420200   -2.14554500
 C                  4.78386400   -2.00836500    2.89296200
 C                  0.68006200    0.85317500    3.48816700
 C                  4.49032100    0.96760000   -1.69169100
 C                  3.82175000   -1.32081500   -2.50661300
 C                  2.60355300    0.69504100   -3.28329700
 H                 -2.70242000   -2.81779100   -1.57111700
 H                 -5.49832300   -1.12268300    1.22712000
 H                 -1.26089300   -0.73511500    1.89109000
 H                  1.03628900    2.96687900   -1.34822800
 H                 -0.58203200    5.17547900    1.97707300
 H                 -2.51047400    1.57089400    0.61172100
 H                  4.42686100   -1.39421400    0.28808700
 H                  2.76362500   -0.77961300    4.20537900
 H                  1.09378600    1.29190400    0.84512900
 H                 -5.53444400   -1.76676500   -1.95611400
 H                 -6.30565400   -2.56359500   -0.56323300
 H                 -5.15660900   -3.46568700   -1.59161800
 H                 -3.86553600   -0.83529300    3.82787300
 H                 -4.56656900    0.52521800    2.92355400
 H                 -2.81932800    0.50209700    3.29258900
 H                 -0.47164800   -3.19957600    2.14603800
 H                  1.12286700   -2.44679500    1.84292200
 H                  0.95678300   -4.23024800    1.85130200
 H                  2.45738200    4.67577300    0.29197800
 H                  1.41579300    5.96493200    0.95297700
 H                  1.48036700    5.67478100   -0.80587100
 H                 -2.95213100    4.61042200    2.67634400
 H                 -2.32448900    3.13877100    3.45103000
 H                 -3.63168800    3.01301300    2.25173000
 H                 -1.82996600    2.20550600   -4.32684700
 H                 -0.15413200    2.17067300   -3.69693700
 H                 -1.39603100    3.16761300   -2.88599800
 H                  4.35172100   -2.94522600    3.28954400
 H                  5.28345900   -1.50012200    3.73634400
 H                  5.55254600   -2.27905700    2.15125600
 H                 -0.04749000    0.09628300    3.83514000
 H                  0.11955600    1.63482100    2.94849900
 H                  1.13228300    1.30418400    4.38824600
 H                  4.35111800   -1.84049200   -1.69220900
 H                  4.52074900   -1.23102600   -3.35707000
 H                 -3.69166500    1.02415700   -3.05445700
 H                 -3.33873200    0.26900900   -1.46622500
 H                 -1.95734200   -0.32808800   -4.18013500
 H                 -1.53034000   -1.15573000   -2.65192100
 H                 -0.26782800   -0.33038000   -3.61297200
 H                  1.26879000   -3.35199700   -1.80861100
 H                  2.15263800   -2.53464200   -0.48297100
 H                  1.99494300   -4.30547900   -0.47786400
 H                 -0.16968100   -5.39847600   -0.06067200
 H                 -0.93825900   -4.47258100   -1.38303900
 H                 -1.65821100   -4.46556800    0.25356900
 H                  2.22552100    1.69853200   -3.02708900
 H                  3.28816900    0.78180900   -4.14473500
 H                  1.74271400    0.07805300   -3.59088900
 H                  4.12016400    1.96651100   -1.40275100
 H                  5.18784600    1.08464100   -2.53924100
 H                  5.05693300    0.55932200   -0.83865900
 H                 -3.30541400    2.04981000   -1.64899600
 V                  0.44173200   -0.33407900   -0.70147300
 H                  2.97922300   -1.95816000   -2.82178100

94
2A-2Bscan(6)
 N                 -0.60828700   -1.96408400    0.13801600
 N                 -0.73590000    0.93245200   -1.25090100
 N                  2.24050600   -0.45925300   -1.17613500
 C                 -1.97974400   -1.71653700    0.37908600
 C                 -2.97658000   -2.36307200   -0.36252800
 C                 -4.33452600   -2.10139900   -0.15107900
 C                 -4.69532500   -1.17408100    0.82914200
 C                 -3.72857500   -0.51013700    1.59490900
 C                 -2.38337500   -0.79569400    1.36165100
 C                 -0.00514800   -3.06496100    0.92960900
 C                 -0.62089600    2.18020100   -0.59064400
 C                  0.40402500    3.07498400   -0.93433900
 C                  0.59831500    4.26698400   -0.23212200
 C                 -0.27020100    4.56973700    0.82271300
 C                 -1.30974300    3.70688400    1.18494100
 C                 -1.47397800    2.51764300    0.46897000
 C                 -1.67664900    0.86815300   -2.38747100
 C                  2.72937400   -0.27360700    0.10139000
 C                  3.77262800   -0.98436300    0.74703200
 C                  3.99629700   -0.84322900    2.11148000
 C                  3.16852300   -0.00217800    2.88233400
 C                  2.15282100    0.73572400    2.28911200
 C                  1.97281000    0.61995200    0.90036100
 C                  3.06910900   -0.78581100   -2.33578400
 C                 -5.37602500   -2.77479600   -1.00048500
 C                 -4.13661000    0.50454400    2.62652700
 C                  1.25648800   -3.53444900    0.20907600
 C                  0.35523400   -2.57277600    2.33720600
 C                 -0.95038700   -4.26469800    1.05224000
 C                  1.74094600    5.17844300   -0.58271600
 C                 -2.20592500    4.01992600    2.35062700
 C                 -1.34099200    1.93659500   -3.43415000
 C                 -1.54701700   -0.50951400   -3.03302900
 C                 -3.12075700    1.06360900   -1.90878200
 C                  5.09368300   -1.61637600    2.78693600
 C                  1.26686700    1.65425700    3.07821800
 C                  4.32237800    0.09679900   -2.34453700
 C                  3.45607400   -2.27102000   -2.40287900
 C                  2.24397900   -0.46355500   -3.58174300
 H                 -2.67367500   -3.08451700   -1.12679100
 H                 -5.75619800   -0.95876400    0.99879500
 H                 -1.60834600   -0.28326700    1.93973000
 H                  1.07674200    2.80055700   -1.75266300
 H                 -0.12977300    5.50267100    1.37975400
 H                 -2.26523800    1.81528800    0.74015700
 H                  4.39930000   -1.67441300    0.18059100
 H                  3.34640400    0.08528100    3.95915400
 H                  1.35065600    1.37074500    0.39545600
 H                 -5.44528300   -2.29306500   -1.99370700
 H                 -6.37457500   -2.72085100   -0.53627300
 H                 -5.13323500   -3.83765400   -1.17061400
 H                 -4.87434900    0.08690200    3.33444400
 H                 -4.60521000    1.38770900    2.15452500
 H                 -3.26998100    0.85842400    3.20887900
 H                 -0.54719200   -2.23126400    2.87287100
 H                  1.07023900   -1.73402400    2.28668200
 H                  0.81495400   -3.38211300    2.93279400
 H                  2.69326900    4.78954000   -0.17662700
 H                  1.59311300    6.19050200   -0.17122700
 H                  1.86570800    5.26644700   -1.67541800
 H                 -2.15147800    5.08500300    2.63002900
 H                 -1.91811900    3.42823600    3.23998000
 H                 -3.25838400    3.77554100    2.12740700
 H                 -2.02268200    1.85335400   -4.29902500
 H                 -0.30526200    1.81468500   -3.79643300
 H                 -1.44257000    2.95315100   -3.01795000
 H                  4.67702400   -2.33599500    3.51483000
 H                  5.76744500   -0.94392100    3.34700600
 H                  5.70018100   -2.18190100    2.06126100
 H                  0.27400500    1.19187800    3.23470100
 H                  1.09253000    2.60258800    2.54110100
 H                  1.69378100    1.87851000    4.06935700
 H                  4.08916900   -2.58248100   -1.55736300
 H                  4.01538700   -2.47828900   -3.33252100
 H                 -3.82215800    0.95328700   -2.75511300
 H                 -3.37995100    0.31783400   -1.13973500
 H                 -2.28879600   -0.62709800   -3.84179200
 H                 -1.72228000   -1.31087300   -2.29683500
 H                 -0.54635300   -0.64189800   -3.47511000
 H                  1.00024600   -3.91658500   -0.79391500
 H                  1.98204900   -2.71451000    0.09213100
 H                  1.75381000   -4.34019900    0.77678700
 H                 -0.44242100   -5.07817400    1.59913000
 H                 -1.23703700   -4.64739600    0.05790900
 H                 -1.87231300   -4.00857400    1.59975900
 H                  1.87855700    0.57655300   -3.54616900
 H                  2.84620900   -0.60039300   -4.49643900
 H                  1.37061500   -1.13335400   -3.65026400
 H                  4.03387200    1.16212700   -2.33425600
 H                  4.92429600   -0.09391500   -3.25004000
 H                  4.96213000   -0.08657500   -1.46569600
 H                 -3.26498300    2.07131900   -1.48414400
 V                  0.36770900   -0.46917500   -0.62112500
 H                  2.55201100   -2.90194500   -2.39772000

94
2A-2Bscan(16)
 N                  0.47452500   -1.94315300   -0.36877500
 N                  0.74755000    0.86369800    1.24667300
 N                 -2.26002000   -0.56362800    1.20621800
 C                  1.87466000   -1.79121700   -0.50387100
 C                  2.75852500   -2.57310200    0.25018100
 C                  4.14588100   -2.42793400    0.14059400
 C                  4.65222200   -1.48068100   -0.75201900
 C                  3.80163700   -0.68276600   -1.52812100
 C                  2.42365000   -0.85380800   -1.39621500
 C                 -0.16298700   -2.85769500   -1.35034100
 C                  0.74558300    2.14717200    0.64752200
 C                 -0.17007400    3.12857300    1.06020900
 C                 -0.23002800    4.37835900    0.43992500
 C                  0.66187600    4.64972700   -0.60487900
 C                  1.59043300    3.69899200   -1.03745400
 C                  1.62073500    2.45377500   -0.40156200
 C                  1.66928300    0.68146900    2.38809700
 C                 -2.78241900   -0.17111400   -0.00858700
 C                 -3.86306500   -0.75057900   -0.72152700
 C                 -4.12050600   -0.39711900   -2.04029400
 C                 -3.29372400    0.53488500   -2.70008400
 C                 -2.24463100    1.15266400   -2.03353500
 C                 -2.02862400    0.82145800   -0.68411500
 C                 -3.06839600   -1.07269600    2.31500400
 C                  5.06362300   -3.25121400    1.00046900
 C                  4.36548400    0.36131700   -2.45110900
 C                 -1.43792000   -3.41642600   -0.72252400
 C                 -0.51145000   -2.10596700   -2.64157500
 C                  0.74770600   -4.04012200   -1.69748400
 C                 -1.25749600    5.39164400    0.86066900
 C                  2.51678600    3.98292100   -2.18687800
 C                  1.38719200    1.70542400    3.49337200
 C                  1.44624500   -0.71847400    2.95469100
 C                  3.12873200    0.81117100    1.93542100
 C                 -5.25400400   -1.03638900   -2.79155000
 C                 -1.35810300    2.16026700   -2.70298700
 C                 -4.30445200   -0.18632200    2.50739900
 C                 -3.47970200   -2.54254400    2.13993600
 C                 -2.21312200   -0.98271000    3.57848100
 H                  2.33845300   -3.31349900    0.93772100
 H                  5.73697200   -1.35612300   -0.84331500
 H                  1.73897900   -0.23671700   -1.98474100
 H                 -0.85827600    2.88521100    1.87541700
 H                  0.62749700    5.62797800   -1.09702400
 H                  2.33092200    1.68864400   -0.72199600
 H                 -4.49169200   -1.50605300   -0.24913100
 H                 -3.49913400    0.78935700   -3.74499100
 H                 -1.38315800    1.47945800   -0.08914900
 H                  5.09312900   -2.85793800    2.03377200
 H                  6.09603500   -3.24433500    0.61381400
 H                  4.72680700   -4.30030800    1.06142600
 H                  5.18860700   -0.04283000   -3.06594700
 H                  4.77600000    1.21538000   -1.88065300
 H                  3.59387000    0.75772900   -3.13152300
 H                  0.39999500   -1.71150300   -3.12215400
 H                 -1.19000300   -1.26192100   -2.43190400
 H                 -1.00994500   -2.77558100   -3.36575200
 H                 -2.21967100    5.21480300    0.34437200
 H                 -0.93695100    6.41837600    0.61775500
 H                 -1.45538200    5.33980500    1.94444700
 H                  2.52860500    5.05491800   -2.44354100
 H                  2.20670200    3.42684200   -3.09126400
 H                  3.55085900    3.67305800   -1.95717500
 H                  2.04563300    1.52298300    4.36105200
 H                  0.33867600    1.63187700    3.83203200
 H                  1.56505000    2.73611000    3.14323800
 H                 -4.87318800   -1.65577100   -3.62387100
 H                 -5.91810000   -0.27319100   -3.23449700
 H                 -5.86228900   -1.68343800   -2.13919300
 H                 -0.38374600    1.70423100   -2.96016600
 H                 -1.13760400    3.01095600   -2.03569200
 H                 -1.80863900    2.54284500   -3.63335600
 H                 -4.13960900   -2.69985500    1.27283400
 H                 -4.01804400   -2.89631300    3.03716400
 H                  3.80976600    0.62342400    2.78467800
 H                  3.35526200    0.08444600    1.13835100
 H                  2.18539200   -0.93778000    3.74442900
 H                  1.56433100   -1.48907200    2.17361000
 H                  0.44448300   -0.80469700    3.40240100
 H                 -1.19112600   -3.99200200    0.18581900
 H                 -2.13166300   -2.60916000   -0.44174100
 H                 -1.96511000   -4.08095300   -1.42951400
 H                  0.21385600   -4.72786400   -2.37637200
 H                  1.03121600   -4.60274300   -0.79174200
 H                  1.67357600   -3.71369700   -2.19932500
 H                 -1.82426600    0.04117400    3.71093100
 H                 -2.80339300   -1.25740100    4.46961900
 H                 -1.35791400   -1.67625400    3.51592500
 H                 -3.99571100    0.85987800    2.67559700
 H                 -4.88982600   -0.52296600    3.38068200
 H                 -4.96711900   -0.20350700    1.62674100
 H                  3.33793200    1.82539600    1.55580300
 V                 -0.40225300   -0.49440000    0.58795900
 H                 -2.58688900   -3.17427300    2.00271400

94
2A-2Bscan(26)
 N                 -0.35152100   -1.85621300    0.59798400
 N                 -0.75606300    0.82564800   -1.24575000
 N                  2.27315900   -0.64665500   -1.23332500
 C                 -1.76599100   -1.84036100    0.62870900
 C                 -2.50649400   -2.73586500   -0.15326400
 C                 -3.90586700   -2.73482400   -0.15097000
 C                 -4.57223600   -1.82113900    0.66834300
 C                 -3.86861800   -0.91711700    1.47493500
 C                 -2.47443800   -0.94321000    1.44688700
 C                  0.30431600   -2.56897000    1.72423600
 C                 -0.85697200    2.12329400   -0.68911200
 C                 -0.07898100    3.18272200   -1.18248400
 C                 -0.14798900    4.46176200   -0.62438200
 C                 -1.02411000    4.67920600    0.44517700
 C                 -1.81097200    3.64713200    0.96447400
 C                 -1.71803400    2.37808200    0.38548400
 C                 -1.66056800    0.53860700   -2.37877600
 C                  2.81805000   -0.08254400   -0.10255300
 C                  3.92700200   -0.54371600    0.65515200
 C                  4.20974700   -0.01082700    1.90504300
 C                  3.38379900    0.99244100    2.45353900
 C                  2.31211000    1.50243700    1.73636300
 C                  2.06641500    0.98903000    0.44752500
 C                  3.06123900   -1.34886600   -2.24931000
 C                 -4.66662400   -3.67723700   -1.04098200
 C                 -4.60228300    0.09478300    2.30998000
 C                  1.59742500   -3.19254400    1.20357200
 C                  0.62903200   -1.59933000    2.86789800
 C                 -0.57554800   -3.70082300    2.26576800
 C                  0.73093500    5.56830700   -1.13707000
 C                 -2.70950500    3.87890100    2.14718000
 C                 -1.45414400    1.52966100   -3.52978800
 C                 -1.33051700   -0.86185500   -2.88779200
 C                 -3.12567000    0.58086900   -1.92921800
 C                  5.36854300   -0.52939200    2.70840000
 C                  1.42973000    2.57877200    2.29259600
 C                  4.30930600   -0.53044700   -2.60188100
 C                  3.44713500   -2.77774700   -1.83747000
 C                  2.19790300   -1.45708900   -3.50567200
 H                 -1.95866500   -3.45406200   -0.77145300
 H                 -5.66776800   -1.80921200    0.67832500
 H                 -1.90426400   -0.24376500    2.06348100
 H                  0.59832400    2.98684900   -2.01909300
 H                 -1.09036100    5.67935700    0.88777900
 H                 -2.32699900    1.55427200    0.76305800
 H                  4.55716500   -1.34818300    0.27556100
 H                  3.60905300    1.38806600    3.44922100
 H                  1.41544100    1.56278800   -0.22221000
 H                 -4.67056100   -3.31494500   -2.08604400
 H                 -5.71701900   -3.77775000   -0.72158300
 H                 -4.21176900   -4.68260300   -1.04721100
 H                 -5.49996700   -0.34083200    2.78142100
 H                 -4.94101700    0.94612800    1.68966000
 H                 -3.95950900    0.50279600    3.10753500
 H                 -0.29280200   -1.15669200    3.28165700
 H                  1.27910500   -0.78228300    2.51322300
 H                  1.15114500   -2.11907300    3.69180000
 H                  1.70785300    5.56872600   -0.61786200
 H                  0.27233500    6.55791300   -0.97413000
 H                  0.93481300    5.45618600   -2.21502600
 H                 -3.02449300    4.93332900    2.21798700
 H                 -2.19085700    3.62665700    3.09145100
 H                 -3.61451300    3.25045200    2.09562000
 H                 -2.08976900    1.25291000   -4.38958500
 H                 -0.40073700    1.52517100   -3.86103000
 H                 -1.71872100    2.55745000   -3.23028200
 H                  5.01345300   -1.04977300    3.61653900
 H                  6.02104900    0.29609100    3.04358000
 H                  5.98152100   -1.23913000    2.12979600
 H                  0.46680100    2.14987400    2.62636900
 H                  1.18155000    3.33528600    1.52942500
 H                  1.89696800    3.08010600    3.15584500
 H                  4.10713500   -2.80667300   -0.95709600
 H                  3.97410100   -3.28254400   -2.66657400
 H                 -3.79272600    0.32923100   -2.77308100
 H                 -3.30464400   -0.13988200   -1.11520500
 H                 -2.06831400   -1.18787100   -3.64106100
 H                 -1.36595500   -1.60653000   -2.07095400
 H                 -0.33811600   -0.88082200   -3.36086500
 H                  1.37066800   -3.92589100    0.41138800
 H                  2.26497700   -2.42531400    0.78327400
 H                  2.14255100   -3.70612400    2.01537300
 H                 -0.02449600   -4.25199900    3.04766100
 H                 -0.84339600   -4.41245900    1.46629100
 H                 -1.51127700   -3.32165200    2.70872200
 H                  1.84533800   -0.46033500   -3.82076000
 H                  2.77258200   -1.90600400   -4.33403100
 H                  1.32071100   -2.09925300   -3.31952900
 H                  4.01531900    0.47882800   -2.93795500
 H                  4.87338100   -1.01894400   -3.41538600
 H                  4.98790200   -0.41293900   -1.74178300
 H                 -3.40017400    1.58756000   -1.57143900
 V                  0.42795700   -0.49799100   -0.55905800
 H                  2.54287100   -3.36076600   -1.59808100

94
2A-2Bscan(36)
 N                  0.26915100   -1.65043500   -0.87907300
 N                  0.77543200    0.74673800    1.30978300
 N                 -2.25120500   -0.81629900    1.23364900
 C                  1.67244500   -1.80155500   -0.82908500
 C                  2.24860600   -2.77801100   -0.00567900
 C                  3.63579400   -2.93159600    0.10201900
 C                  4.45963600   -2.10048100   -0.65896700
 C                  3.92283400   -1.13067300   -1.51697400
 C                  2.53739700   -0.99805600   -1.59385900
 C                 -0.40662700   -2.08102900   -2.12957800
 C                  0.95876100    2.04352600    0.77435300
 C                  0.34072300    3.16598700    1.34683100
 C                  0.51945600    4.44710500    0.81802400
 C                  1.33676100    4.60167200   -0.30647200
 C                  1.95850400    3.50479900   -0.91116500
 C                  1.76127700    2.23650000   -0.35778300
 C                  1.68501900    0.37200800    2.41028000
 C                 -2.84943100   -0.06046500    0.25449500
 C                 -3.97127000   -0.41208600   -0.54498000
 C                 -4.32242600    0.33886200   -1.65564600
 C                 -3.55919000    1.46946000   -2.01608600
 C                 -2.48534800    1.88098100   -1.24292400
 C                 -2.15652400    1.13004300   -0.09376600
 C                 -2.97727000   -1.76358900    2.08519800
 C                  4.21458200   -3.95098200    1.04216900
 C                  4.82269700   -0.20864200   -2.29137200
 C                 -1.68616500   -2.82267700   -1.74636600
 C                 -0.76165400   -0.86716100   -2.99709300
 C                  0.45764300   -3.04841000   -2.94590200
 C                 -0.19106300    5.62689100    1.42047900
 C                  2.79674400    3.67413800   -2.14772200
 C                  1.57392600    1.33445400    3.59849800
 C                  1.27373500   -1.01676300    2.88729500
 C                  3.13832700    0.33771500    1.92295200
 C                 -5.48531100   -0.06853600   -2.51471700
 C                 -1.71316400    3.12076300   -1.57743200
 C                 -4.25812100   -1.11448600    2.62396600
 C                 -3.29347000   -3.09435500    1.38566700
 C                 -2.08014700   -2.08741600    3.27919300
 H                  1.57712700   -3.44097800    0.54925600
 H                  5.54725400   -2.20914400   -0.58573100
 H                  2.10057800   -0.24796800   -2.25816100
 H                 -0.29649800    3.02358500    2.22450100
 H                  1.48759200    5.60300000   -0.72515200
 H                  2.24866100    1.36211100   -0.79301200
 H                 -4.55412700   -1.30305000   -0.31200500
 H                 -3.83812700    2.04378900   -2.90541700
 H                 -1.49128900    1.57985800    0.65267700
 H                  4.16955500   -3.59120300    2.08729000
 H                  5.27111900   -4.16372100    0.81015100
 H                  3.65548100   -4.90154900    1.00145000
 H                  5.75806200   -0.71000900   -2.59234200
 H                  5.10419400    0.66932800   -1.67938100
 H                  4.32702400    0.17042600   -3.20068900
 H                  0.14749800   -0.31967200   -3.29905300
 H                 -1.41278100   -0.16933000   -2.44563900
 H                 -1.29356900   -1.17562000   -3.91550200
 H                 -1.19969200    5.74695100    0.98094300
 H                  0.35805500    6.56605800    1.24002600
 H                 -0.32249800    5.50809600    2.50901700
 H                  3.30724300    4.65181300   -2.16180100
 H                  2.17246200    3.61754500   -3.05931000
 H                  3.56217200    2.88374900   -2.22616200
 H                  2.20245700    0.97915500    4.43441500
 H                  0.52956700    1.39682800    3.95123800
 H                  1.91182700    2.34901900    3.33020600
 H                 -5.13826900   -0.39658900   -3.51157600
 H                 -6.17684700    0.77718000   -2.67577400
 H                 -6.05433000   -0.89812200   -2.06496900
 H                 -0.62919200    2.91826300   -1.61628400
 H                 -1.85608500    3.89565300   -0.80386700
 H                 -2.03088500    3.54010500   -2.54582700
 H                 -3.96787300   -2.97870700    0.52367500
 H                 -3.77505200   -3.79032000    2.09525500
 H                  3.81219900    0.02486500    2.74066700
 H                  3.25315900   -0.36904800    1.08555200
 H                  2.00672600   -1.41960600    3.60745400
 H                  1.23643400   -1.73762600    2.04779000
 H                  0.29347400   -0.98116200    3.38368400
 H                 -1.44013400   -3.73000200   -1.16939100
 H                 -2.33645400   -2.18627200   -1.12877800
 H                 -2.25527900   -3.11978200   -2.64547900
 H                 -0.12669300   -3.42299500   -3.80426400
 H                  0.76819800   -3.91338400   -2.33543700
 H                  1.36919300   -2.56933100   -3.33767600
 H                 -1.81415600   -1.16674800    3.82498200
 H                 -2.59483100   -2.77112900    3.97603400
 H                 -1.15142600   -2.58136700    2.94658600
 H                 -4.01084200   -0.18009600    3.15660000
 H                 -4.76567900   -1.79465200    3.32993400
 H                 -4.97175100   -0.86445600    1.82284700
 H                  3.46148200    1.33572200    1.58148000
 V                 -0.43613900   -0.50550400    0.52282000
 H                 -2.36302400   -3.56051700    1.02250300

94
2A-2Bscan(46)
 N                 -0.30170600   -1.36990200    1.14219500
 N                 -0.77717500    0.67850200   -1.40255600
 N                  2.13067900   -1.09934600   -1.20123300
 C                 -1.68344400   -1.61628600    1.04695900
 C                 -2.13808700   -2.63456100    0.19506300
 C                 -3.50106900   -2.87408000   -0.01924900
 C                 -4.42934000   -2.09774800    0.67390000
 C                 -4.01741700   -1.09568800    1.56540800
 C                 -2.65494900   -0.86861900    1.74269800
 C                  0.35126700   -1.48158900    2.46684000
 C                 -0.91055500    1.98897300   -0.88450000
 C                 -0.38082100    3.11011900   -1.54633000
 C                 -0.52473800    4.39789800   -1.02681300
 C                 -1.20344200    4.56394800    0.18707700
 C                 -1.71820700    3.47023500    0.88666500
 C                 -1.56772700    2.19396400    0.33419300
 C                 -1.73708900    0.30520000   -2.45950000
 C                  2.85816800   -0.24045800   -0.42122400
 C                  4.04403700   -0.52357800    0.31099200
 C                  4.52793800    0.36108000    1.26146100
 C                  3.84042700    1.56422800    1.52335800
 C                  2.71658200    1.91572600    0.79237600
 C                  2.25066400    1.02790300   -0.20154700
 C                  2.68108100   -2.30629100   -1.82468400
 C                 -3.93781600   -3.92934800   -0.99508500
 C                 -5.03133300   -0.23698200    2.26846300
 C                  1.68838500   -2.19827800    2.28323600
 C                  0.59812800   -0.08949500    3.06449100
 C                 -0.47492500   -2.32203400    3.44788100
 C                  0.08483700    5.57879200   -1.72953500
 C                 -2.40517200    3.63816300    2.21323300
 C                 -1.64501100    1.22711100   -3.68180800
 C                 -1.39869300   -1.10836100   -2.91578700
 C                 -3.16869000    0.33974000   -1.91103500
 C                  5.75938000    0.02815600    2.05451300
 C                  2.02937700    3.22830900    1.01339900
 C                  3.96808800   -1.97753800   -2.59172300
 C                  2.90813000   -3.44530500   -0.81885600
 C                  1.65456500   -2.80504900   -2.84119500
 H                 -1.38689100   -3.27031500   -0.28604100
 H                 -5.49961000   -2.27500400    0.52267100
 H                 -2.33002400   -0.08403200    2.43033900
 H                  0.16344500    2.96150800   -2.48282100
 H                 -1.32256600    5.57146500    0.60090400
 H                 -1.98643400    1.32114300    0.83860000
 H                  4.57082000   -1.46553000    0.16343300
 H                  4.22253400    2.24578400    2.29009600
 H                  1.54405500    1.40532900   -0.95228900
 H                 -3.80062500   -3.57988800   -2.03578700
 H                 -5.00236000   -4.18541000   -0.86755100
 H                 -3.34556100   -4.85385900   -0.88241000
 H                 -5.91693800   -0.82033200    2.57288100
 H                 -5.38599000    0.57342700    1.60421200
 H                 -4.60536800    0.23685200    3.16848000
 H                 -0.35161900    0.45310300    3.21157600
 H                  1.23242000    0.51164700    2.39184200
 H                  1.10779100   -0.15914900    4.04248300
 H                  1.11033200    5.77232300   -1.36094300
 H                 -0.50089700    6.49774600   -1.55912400
 H                  0.15439200    5.41148700   -2.81723500
 H                 -2.69214900    4.68725100    2.39362600
 H                 -1.74259000    3.32672000    3.04248600
 H                 -3.31558800    3.01673500    2.27539100
 H                 -2.30981800    0.85609000   -4.48205500
 H                 -0.61305600    1.25346100   -4.07319100
 H                 -1.95481600    2.25683400   -3.44025100
 H                  5.50937500   -0.12303700    3.12050700
 H                  6.49549800    0.85012200    2.00930300
 H                  6.24570300   -0.88995300    1.68731800
 H                  0.95136200    3.08799900    1.20163700
 H                  2.10811300    3.87108800    0.11931700
 H                  2.46958600    3.77023900    1.86610200
 H                  3.63326500   -3.18893600   -0.03216900
 H                  3.27878700   -4.34592600   -1.33949200
 H                 -3.89113000    0.03065300   -2.68774900
 H                 -3.27088700   -0.33791200   -1.04810000
 H                 -2.14329900   -1.47385400   -3.64396200
 H                 -1.41074400   -1.81556200   -2.06668900
 H                 -0.40852100   -1.13314600   -3.39525300
 H                  1.52203500   -3.22600000    1.92041100
 H                  2.32767500   -1.67416800    1.55785000
 H                  2.23825500   -2.24880300    3.23994900
 H                  0.11497400   -2.49501200    4.36460400
 H                 -0.72545700   -3.30266500    3.00813600
 H                 -1.41788700   -1.83504500    3.74083700
 H                  1.47739600   -2.04610800   -3.62052900
 H                  2.01035500   -3.72888500   -3.32872700
 H                  0.69264300   -3.03230400   -2.34942000
 H                  3.77189200   -1.17678100   -3.32528000
 H                  4.32665500   -2.86830200   -3.13638900
 H                  4.78125400   -1.63530500   -1.93298300
 H                 -3.43720400    1.35849500   -1.58302500
 V                  0.38229700   -0.53700900   -0.47313800
 H                  1.95682700   -3.69940200   -0.32220600

94
2A-2Bscan(56)
 N                 -0.36335300   -1.08093100    1.31766000
 N                 -0.76347400    0.67026000   -1.44800100
 N                  1.96618500   -1.36948700   -1.13218600
 C                 -1.71912900   -1.40652200    1.17939400
 C                 -2.05448400   -2.46195400    0.31326900
 C                 -3.38217900   -2.78765800    0.00594000
 C                 -4.40104900   -2.06894500    0.62718800
 C                 -4.11137600   -1.03827600    1.53627300
 C                 -2.78335200   -0.71496400    1.79888600
 C                  0.23333300   -0.94489500    2.65983300
 C                 -0.81045600    1.99951600   -0.96335700
 C                 -0.23708200    3.07338500   -1.66686300
 C                 -0.28826200    4.37825800   -1.17397600
 C                 -0.91123700    4.60996900    0.05887100
 C                 -1.46543800    3.56417100    0.80039300
 C                 -1.41459400    2.27021000    0.27089600
 C                 -1.75016700    0.32490700   -2.48920800
 C                  2.82016400   -0.50789500   -0.50404300
 C                  4.05015700   -0.80666200    0.14323600
 C                  4.66491200    0.11770600    0.97303600
 C                  4.06875900    1.37578200    1.19863200
 C                  2.91213100    1.74476200    0.52855500
 C                  2.31920700    0.82007500   -0.35752200
 C                  2.32971200   -2.72788400   -1.54422900
 C                 -3.68342200   -3.87402000   -0.98624700
 C                 -5.22963400   -0.28195800    2.19736700
 C                  1.71021400   -1.31904800    2.57102700
 C                  0.14521600    0.50162400    3.17287300
 C                 -0.43427500   -1.90206000    3.65290200
 C                  0.36373200    5.50602800   -1.92431500
 C                 -2.08844500    3.80193200    2.14734200
 C                 -1.63981900    1.23129900   -3.72184500
 C                 -1.47387600   -1.10377500   -2.93923000
 C                 -3.17150900    0.42282000   -1.92177800
 C                  5.94173200   -0.22905900    1.68397400
 C                  2.33115300    3.11655800    0.69094000
 C                  3.58224900   -2.71757700   -2.43042500
 C                  2.49488200   -3.67042900   -0.34129300
 C                  1.18326900   -3.27652900   -2.39401300
 H                 -1.23642900   -3.07196800   -0.08735600
 H                 -5.44578500   -2.31411000    0.40782400
 H                 -2.56635300    0.10153900    2.48990000
 H                  0.26959400    2.87294600   -2.61445500
 H                 -0.95479600    5.63110900    0.45377600
 H                 -1.86857700    1.43586500    0.80986600
 H                  4.50724100   -1.78913700    0.03778400
 H                  4.54965300    2.08479200    1.88003600
 H                  1.59370800    1.19321700   -1.09457100
 H                 -3.55631100   -3.50399600   -2.02117500
 H                 -4.71930100   -4.23800000   -0.88846800
 H                 -3.00247100   -4.73364500   -0.86286200
 H                 -5.81964600   -0.94029900    2.86055700
 H                 -5.92674000    0.13382400    1.44854500
 H                 -4.84746900    0.55423900    2.80568800
 H                 -0.89659200    0.81901200    3.34348100
 H                  0.59384900    1.19039000    2.43631300
 H                  0.68974000    0.61383300    4.12763300
 H                  1.40537800    5.65891300   -1.58306500
 H                 -0.17189400    6.45782800   -1.76961800
 H                  0.40031000    5.30397100   -3.00768300
 H                 -2.33764900    4.86517700    2.29912800
 H                 -1.39892400    3.50154500    2.95838900
 H                 -3.01223700    3.21066800    2.27224100
 H                 -2.33443900    0.88023300   -4.50549700
 H                 -0.61554500    1.20926200   -4.13305200
 H                 -1.90145900    2.27570800   -3.48699700
 H                  5.78016200   -0.27854300    2.77621300
 H                  6.71594000    0.53823900    1.50659400
 H                  6.34058200   -1.20249800    1.35596600
 H                  1.25084500    3.07471300    0.90843900
 H                  2.43990700    3.70223300   -0.23892400
 H                  2.83442800    3.66730300    1.50215800
 H                  3.28997700   -3.34926900    0.34805500
 H                  2.73178000   -4.69397200   -0.68152200
 H                 -3.91922300    0.14032100   -2.68473300
 H                 -3.28915900   -0.24377100   -1.05202600
 H                 -2.21201500   -1.42586200   -3.69401300
 H                 -1.54761400   -1.80798800   -2.09286100
 H                 -0.46818500   -1.17874600   -3.38261800
 H                  1.83196800   -2.33249200    2.15656800
 H                  2.25976300   -0.61223400    1.93382900
 H                  2.17477000   -1.28988000    3.57214700
 H                  0.08250700   -1.85171900    4.62693100
 H                 -0.37575500   -2.94003000    3.28194200
 H                 -1.49699200   -1.66409100    3.81959900
 H                  1.04591400   -2.67264500   -3.30492300
 H                  1.39042100   -4.31793400   -2.69409300
 H                  0.23440500   -3.27236700   -1.83048300
 H                  3.42393600   -2.04311900   -3.28932300
 H                  3.78287800   -3.73171500   -2.81769600
 H                  4.48396200   -2.37604400   -1.90021900
 H                 -3.39047500    1.45430500   -1.59612600
 V                  0.31188800   -0.54964200   -0.41810200
 H                  1.55325100   -3.70558300    0.23392800

94
2A-2Bscan(66)
 N                 -0.39829600   -0.92470700    1.39861900
 N                 -0.74048500    0.78674000   -1.39356600
 N                  1.74184200   -1.57087800   -1.14602200
 C                 -1.73080400   -1.30028000    1.22363300
 C                 -1.99754700   -2.38110100    0.36404800
 C                 -3.30253000   -2.74693500    0.00112900
 C                 -4.36590200   -2.04502300    0.56044100
 C                 -4.14535600   -0.98730200    1.46064100
 C                 -2.84175100   -0.62169900    1.77643900
 C                  0.15375000   -0.66880800    2.74084700
 C                 -0.65922100    2.12144300   -0.93546600
 C                 -0.00149200    3.12350700   -1.66947900
 C                  0.07396800    4.43799500   -1.20612400
 C                 -0.50492400    4.75061000    0.02960700
 C                 -1.14688100    3.77702400    0.79929100
 C                 -1.22480700    2.47380200    0.29720600
 C                 -1.77360700    0.50834300   -2.41092100
 C                  2.69471000   -0.79162300   -0.54827800
 C                  3.87448700   -1.21023600    0.12814700
 C                  4.61911600   -0.32435800    0.88878100
 C                  4.20398400    1.01724900    1.02474400
 C                  3.09376200    1.49024100    0.34374200
 C                  2.37021000    0.59628600   -0.47676500
 C                  1.94521300   -2.98119200   -1.48863900
 C                 -3.52690900   -3.86852600   -0.97197100
 C                 -5.31383000   -0.23338600    2.03052900
 C                  1.63487600   -1.04221000    2.70595600
 C                  0.04320400    0.80993500    3.13662800
 C                 -0.52870200   -1.55281600    3.78993900
 C                  0.81349900    5.48495100   -1.99150100
 C                 -1.72499300    4.10568100    2.14705400
 C                 -1.64831900    1.42003000   -3.63784300
 C                 -1.58647400   -0.92854600   -2.88146000
 C                 -3.17223300    0.67509300   -1.80485900
 C                  5.84257100   -0.79262800    1.62335700
 C                  2.69140500    2.93098700    0.43532600
 C                  3.20744000   -3.16447900   -2.34267200
 C                  1.97577400   -3.87365300   -0.23680800
 C                  0.76378900   -3.42989700   -2.35081900
 H                 -1.14957000   -2.98893200    0.03011000
 H                 -5.39289300   -2.32459600    0.30228200
 H                 -2.67628500    0.22086200    2.45080900
 H                  0.46900700    2.85734300   -2.61957400
 H                 -0.44848600    5.77928100    0.40287800
 H                 -1.74851600    1.69580500    0.85768000
 H                  4.19455200   -2.24991800    0.09024900
 H                  4.78564700    1.69926300    1.65303900
 H                  1.68200000    1.01234300   -1.22609000
 H                 -3.32915200   -3.53390400   -2.00781400
 H                 -4.56478800   -4.23755700   -0.93404800
 H                 -2.85085800   -4.71753900   -0.77151900
 H                 -6.05315600   -0.91916300    2.48035400
 H                 -5.83719500    0.33679400    1.24141500
 H                 -4.99501200    0.48209800    2.80592600
 H                 -1.00523100    1.13239400    3.24809500
 H                  0.51177600    1.44526200    2.36549100
 H                  0.55479800    0.99541700    4.09813500
 H                  1.87513500    5.53589400   -1.68290800
 H                  0.38135500    6.48781800   -1.83608900
 H                  0.79690000    5.26707600   -3.07237000
 H                 -1.94651800    5.18164800    2.24319200
 H                 -1.01849500    3.83811500    2.95500100
 H                 -2.65656600    3.54426900    2.33265300
 H                 -2.39012200    1.12085100   -4.39938000
 H                 -0.64279400    1.33821200   -4.08592100
 H                 -1.83459900    2.47645800   -3.38538800
 H                  5.68248900   -0.74959600    2.71614500
 H                  6.71136000   -0.14896900    1.39869100
 H                  6.10541300   -1.82988000    1.36010200
 H                  1.64043400    3.03549700    0.75508800
 H                  2.76851600    3.42669500   -0.54776400
 H                  3.33184300    3.47694800    1.14693600
 H                  2.81919100   -3.64120900    0.43079900
 H                  2.04983700   -4.93871200   -0.51904500
 H                 -3.95541600    0.45449000   -2.55252600
 H                 -3.30522200   -0.00460200   -0.94728100
 H                 -2.35232700   -1.19980700   -3.62872600
 H                 -1.68972400   -1.63505500   -2.04048700
 H                 -0.59108400   -1.05751900   -3.33667500
 H                  1.76314800   -2.08477800    2.37024400
 H                  2.18835200   -0.38576400    2.01926100
 H                  2.08692400   -0.93425600    3.70768900
 H                 -0.03425600   -1.42187400    4.76803300
 H                 -0.45273000   -2.61575800    3.50243700
 H                 -1.59682300   -1.31416500    3.91576700
 H                  0.71350800   -2.84028000   -3.28012900
 H                  0.86787000   -4.49526500   -2.61856600
 H                 -0.19340800   -3.30947900   -1.81842300
 H                  3.14513900   -2.52406300   -3.23909700
 H                  3.29304400   -4.21455600   -2.67221900
 H                  4.13409100   -2.90317700   -1.81049900
 H                 -3.32120800    1.70983300   -1.45051900
 V                  0.23372900   -0.53512600   -0.38477200
 H                  1.05007200   -3.73136200    0.34780100

94
2A-2Bscan(76)
 C                  2.74103100   -1.75926300   -3.51619200
 C                  3.27086300   -2.74138200   -1.24827400
 C                  2.35206000   -2.16229700   -2.12188600
 C                  4.93524300    0.58606800   -1.04178400
 C                  3.94507700   -3.64870900    1.00737500
 C                  2.91467900   -3.09612500    0.06293400
 C                  1.04392900   -1.94584000   -1.66603500
 C                  3.85847900    1.34403500   -0.31705800
 C                  3.84903100    2.74033600   -0.29164600
 C                  1.61069400   -2.85981500    0.48995600
 C                  0.65143200   -2.27313600   -0.35920700
 C                  2.82670000    0.65553600    0.33073600
 C                  0.82234200    1.79628500   -2.31404900
 C                  2.82719500    3.45530800    0.34759100
 C                  2.79710700    4.95766000    0.30114700
 C                  1.78656600    1.33595200    0.97788300
 C                 -2.02173900   -3.38010800   -1.27471900
 C                 -1.16564000    3.30342000   -2.31392000
 C                  1.80457700    2.74221400    0.97339900
 C                 -0.70391900    1.84260100   -2.32599000
 C                 -1.68744700   -2.91927800    0.15042300
 C                 -1.27492700   -4.13370700    0.99105500
 C                  2.05569600   -0.26121700    3.43395600
 C                 -1.18740700    1.15401400   -3.61583200
 C                  0.74029300    0.40690100    3.01459600
 C                 -2.92712100   -2.28604500    0.77195800
 C                 -0.42102100   -0.52064700    3.37001300
 C                 -2.66996900    1.23163800    0.70753600
 C                 -2.49442400    1.10597000   -0.69789200
 C                  0.57651700    1.72336000    3.78626500
 C                 -4.02869500    1.06173700    2.82832100
 C                 -3.90250500    0.96864100    1.33619400
 C                 -3.63592900    0.76730100   -1.46923500
 C                 -4.98826500    0.63649300    0.53988700
 C                 -4.86474500    0.54745700   -0.86307100
 C                 -6.06550700    0.17094000   -1.68379700
 N                 -0.62932400   -1.90604800    0.10978300
 N                  0.71946600    0.61730000    1.55997300
 N                 -1.18027800    1.19459200   -1.10952100
 V                 -0.53566400   -0.00458400    0.26048300
 H                 -2.71017700   -1.91433200    1.78846000
 H                 -3.28577100   -1.44192000    0.16169300
 H                 -3.74518700   -3.02390200    0.84229700
 H                 -2.82861100   -4.13493400   -1.27120600
 H                 -2.35102900   -2.51836000   -1.88194900
 H                 -1.13768600   -3.82773500   -1.76162200
 H                 -1.03042600   -3.82733100    2.02326600
 H                 -2.10044400   -4.86591600    1.03563100
 H                 -0.39550100   -4.64326200    0.56254600
 H                  1.32219600   -3.09386900    1.51750300
 H                  4.29791900   -2.91427300   -1.58824100
 H                  0.29288000   -1.51392400   -2.33453400
 H                  2.08557900   -2.23202700   -4.26906400
 H                  2.65096300   -0.66591300   -3.65091400
 H                  3.78112200   -2.04392300   -3.74420200
 H                  4.65069200   -4.32093100    0.49027300
 H                  4.54032600   -2.83245500    1.45875900
 H                  3.47707900   -4.20917000    1.83327000
 H                  5.28491200   -0.27792000   -0.45137000
 H                  4.55704100    0.18479300   -1.99989100
 H                  5.80335500    1.22831900   -1.26501300
 H                  4.65474600    3.29081300   -0.79025800
 H                  3.81389500    5.38230400    0.25171100
 H                  2.24926200    5.31308700   -0.59204700
 H                  2.29055700    5.37976700    1.18510800
 H                 -3.32789100    1.80231200    3.24863200
 H                 -5.05206200    1.33738500    3.13220500
 H                 -3.79505400    0.08821500    3.29803500
 H                 -6.91604600    0.84384300   -1.47525000
 H                 -5.85051400    0.21377100   -2.76357500
 H                 -6.39845800   -0.85525500   -1.44436700
 H                 -5.96359000    0.45229300    1.00248600
 H                 -3.54870500    0.65009100   -2.54885800
 H                 -1.86572900    1.71264400    1.28201500
 H                  2.81216500   -0.43798400    0.33146000
 H                  0.97341200    3.27694300    1.44093700
 H                 -0.43616300   -0.73138200    4.45368800
 H                 -1.38822500   -0.05947200    3.10306800
 H                 -0.33603600   -1.47348900    2.82106800
 H                  2.19019000   -1.21456900    2.89472000
 H                  2.91933700    0.38483700    3.20101500
 H                  2.06273000   -0.46553300    4.51949500
 H                  0.53133000    1.53499800    4.87401600
 H                  1.42189500    2.40607000    3.59878800
 H                 -0.35530200    2.23463200    3.48448300
 H                 -1.03495400    0.06245100   -3.55109000
 H                 -2.25280800    1.34423900   -3.82065100
 H                 -0.61987900    1.53005100   -4.48509600
 H                 -0.77336300    3.81556400   -1.41835100
 H                 -0.80658000    3.83837400   -3.21105600
 H                 -2.26796200    3.36816700   -2.29214900
 H                  1.18680100    0.75515700   -2.28672300
 H                  1.22633000    2.27755600   -3.22131200
 H                  1.22715500    2.31785200   -1.43442800

94
2A-2Bscan(81)
 C                  2.99090500   -1.67856500   -3.45657700
 C                  3.46170900   -2.61214700   -1.15392700
 C                  2.56027600   -2.07781700   -2.07333700
 C                  4.88162100    0.89617800   -1.06200900
 C                  4.06421500   -3.47954900    1.13833500
 C                  3.05945000   -2.97259900    0.14199100
 C                  1.22634800   -1.90829800   -1.67825500
 C                  3.75640900    1.57084700   -0.32859500
 C                  3.64374100    2.96282500   -0.30055000
 C                  1.72843300   -2.78491200    0.50650600
 C                  0.78758400   -2.23839900   -0.38794100
 C                  2.78093600    0.80744500    0.32184900
 C                  0.69922400    1.81941700   -2.34341400
 C                  2.57498300    3.59994000    0.34381600
 C                  2.43558800    5.09625900    0.30169300
 C                  1.69737800    1.40942900    0.97579200
 C                 -1.81580600   -3.41251900   -1.43644600
 C                 -1.41524500    3.12124400   -2.55470700
 C                  1.61093200    2.81244900    0.97385000
 C                 -0.82543700    1.71943900   -2.37051700
 C                 -1.54904400   -2.96873300    0.00806500
 C                 -1.12447200   -4.18434600    0.84075100
 C                  2.12114000   -0.21077600    3.39655900
 C                 -1.22028900    0.81967500   -3.55692600
 C                  0.75391500    0.36812800    3.01215600
 C                 -2.83133100   -2.39091700    0.59719800
 C                 -0.33230100   -0.64839000    3.36195400
 C                 -2.67728100    1.11140400    0.77844100
 C                 -2.54534000    1.06650700   -0.63989200
 C                  0.50977900    1.65393300    3.81356700
 C                 -3.96768400    0.80079100    2.92602400
 C                 -3.88542700    0.78987300    1.42784700
 C                 -3.71375500    0.77497100   -1.39204000
 C                 -4.99130000    0.48304600    0.64990200
 C                 -4.91624100    0.49581800   -0.75959100
 C                 -6.14317000    0.16935600   -1.56272400
 N                 -0.52597500   -1.91850900    0.02551400
 N                  0.68924500    0.61304500    1.56491400
 N                 -1.25065400    1.18975100   -1.08006300
 V                 -0.54874000   -0.02445400    0.26360500
 H                 -2.66114200   -2.03171200    1.62716100
 H                 -3.20132300   -1.54746700   -0.00850000
 H                 -3.62435600   -3.15823000    0.62672700
 H                 -2.59723100   -4.19260300   -1.47666300
 H                 -2.15069800   -2.55027700   -2.03994500
 H                 -0.90054400   -3.82248600   -1.89810800
 H                 -0.93334300   -3.89055100    1.88777100
 H                 -1.92239900   -4.94780700    0.83761900
 H                 -0.20943800   -4.65106800    0.43879600
 H                  1.40225500   -3.02722800    1.52072200
 H                  4.50954400   -2.74477600   -1.44521000
 H                  0.49483800   -1.50537900   -2.38398200
 H                  2.46662000   -2.27232900   -4.22694500
 H                  2.75699100   -0.61662700   -3.65240100
 H                  4.07439900   -1.82092700   -3.60005200
 H                  4.82908300   -4.11273400    0.65755600
 H                  4.59282800   -2.63815200    1.62495200
 H                  3.58086400   -4.06799400    1.93549500
 H                  5.26354800    0.02740900   -0.49973500
 H                  4.54028200    0.51663800   -2.04275200
 H                  5.72003500    1.58886000   -1.24452000
 H                  4.40495800    3.57193300   -0.80100900
 H                  3.41877100    5.59389800    0.25327400
 H                  1.86304500    5.41356100   -0.59040800
 H                  1.89994400    5.47790100    1.18687300
 H                 -3.26654000    1.53008400    3.36502400
 H                 -4.98577400    1.04184400    3.27379700
 H                 -3.70483100   -0.19201500    3.33615000
 H                 -6.98832600    0.82119300   -1.27884300
 H                 -5.96623800    0.28752100   -2.64380800
 H                 -6.46396500   -0.87272800   -1.38282900
 H                 -5.94726500    0.25348000    1.13195100
 H                 -3.67005400    0.74861300   -2.48021300
 H                 -1.87496300    1.59585200    1.35331400
 H                  2.84620900   -0.28430100    0.31994000
 H                  0.74663900    3.28319600    1.45037800
 H                 -0.31844300   -0.88112700    4.44111800
 H                 -1.33313100   -0.25352700    3.11465800
 H                 -0.18724800   -1.58164600    2.79262200
 H                  2.31915200   -1.13762300    2.83167400
 H                  2.93121700    0.50357000    3.17102900
 H                  2.15753300   -0.44102800    4.47625700
 H                  0.50804900    1.44490300    4.89845500
 H                  1.29528200    2.40248800    3.61633700
 H                 -0.46582800    2.09746100    3.54490900
 H                 -0.98244000   -0.23469600   -3.33444900
 H                 -2.29238000    0.88143900   -3.80081000
 H                 -0.66454100    1.11602300   -4.46372800
 H                 -1.08170200    3.78099000   -1.73525100
 H                 -1.08944100    3.56033400   -3.51413100
 H                 -2.51893300    3.09599700   -2.54573300
 H                  1.15977600    0.82641600   -2.20111800
 H                  1.07373900    2.23721100   -3.29388100
 H                  1.03696700    2.46460400   -1.51812100

94
2A-2Bscan(86)
 C                  3.23092100   -1.70085300   -3.37619100
 C                  3.65393900   -2.49650400   -1.01312300
 C                  2.76590200   -2.04635700   -1.98944300
 C                  4.79120300    1.13833700   -1.06685500
 C                  4.20217800   -3.23251100    1.33830200
 C                  3.21760400   -2.81402300    0.28242800
 C                  1.41266800   -1.91421600   -1.65137000
 C                  3.62378600    1.76050300   -0.35345700
 C                  3.41255200    3.14088800   -0.37945800
 C                  1.86650900   -2.66628700    0.58823800
 C                  0.93939200   -2.19989200   -0.36328400
 C                  2.70490600    0.95613000    0.32933500
 C                  0.60086500    1.72401700   -2.44609800
 C                  2.30127600    3.72585800    0.24230900
 C                  2.05630100    5.20567700    0.14078500
 C                  1.58223900    1.50573400    0.96394300
 C                 -1.59148400   -3.50724200   -1.45794200
 C                 -1.57714200    2.87895100   -2.79015800
 C                  1.39666700    2.89795900    0.90740400
 C                 -0.91733900    1.53716400   -2.45626700
 C                 -1.37918400   -3.01285600   -0.02117400
 C                 -0.92693300   -4.18698300    0.85534100
 C                  2.11412000   -0.03768200    3.41942100
 C                 -1.26371800    0.48889500   -3.52922900
 C                  0.71185000    0.44471500    3.02861700
 C                 -2.69819500   -2.47297300    0.52269000
 C                 -0.30734700   -0.63339800    3.39423800
 C                 -2.69036900    1.03944200    0.77807500
 C                 -2.58101600    0.98496800   -0.64347100
 C                  0.38802600    1.72728800    3.80654900
 C                 -3.94085600    0.71306100    2.94817600
 C                 -3.87837500    0.68535300    1.44898400
 C                 -3.75700200    0.65845400   -1.37177900
 C                 -4.98618300    0.33314800    0.69399300
 C                 -4.93753500    0.34363900   -0.71685100
 C                 -6.16869900   -0.02206600   -1.49616900
 N                 -0.40077000   -1.91950200   -0.00800900
 N                  0.62686000    0.66329900    1.58009600
 N                 -1.30250400    1.12909200   -1.10952700
 V                 -0.55172200   -0.03663400    0.26080900
 H                 -2.56943000   -2.08889800    1.54985500
 H                 -3.08513700   -1.65504000   -0.10805500
 H                 -3.46237500   -3.26916000    0.54721600
 H                 -2.33543300   -4.32331800   -1.49336200
 H                 -1.95104900   -2.67890500   -2.09351500
 H                 -0.64790200   -3.88744200   -1.88686300
 H                 -0.77666100   -3.85788400    1.89847500
 H                 -1.69205800   -4.98330400    0.85265500
 H                  0.01744200   -4.62481500    0.49048900
 H                  1.51167600   -2.87715900    1.59973400
 H                  4.71680600   -2.59640700   -1.25971800
 H                  0.69592000   -1.57090600   -2.40157800
 H                  2.81062900   -2.39698800   -4.12465500
 H                  2.90562400   -0.68445900   -3.66145200
 H                  4.32935400   -1.74330000   -3.45719700
 H                  5.01231500   -3.85092100    0.91599400
 H                  4.67415800   -2.34872300    1.80766400
 H                  3.71257100   -3.80759100    2.14139900
 H                  5.22887200    0.31442600   -0.47840900
 H                  4.47527400    0.70647900   -2.03438000
 H                  5.58229700    1.87846600   -1.27290000
 H                  4.12788500    3.78213500   -0.90677400
 H                  3.00200800    5.77000700    0.07875700
 H                  1.47058500    5.44647000   -0.76657300
 H                  1.48702600    5.58206100    1.00697100
 H                 -3.24371400    1.45624200    3.36954200
 H                 -4.95750500    0.94574400    3.30585100
 H                 -3.66128900   -0.27124100    3.36746000
 H                 -7.02769200    0.60493600   -1.19819300
 H                 -6.01561800    0.09787100   -2.58071000
 H                 -6.45463300   -1.07270900   -1.30735700
 H                 -5.92539300    0.07610100    1.19468800
 H                 -3.73516900    0.63292900   -2.46063800
 H                 -1.89915800    1.55995700    1.33612000
 H                  2.84630600   -0.12778700    0.36705100
 H                  0.50284100    3.32506500    1.37073700
 H                 -0.28469500   -0.84497700    4.47758300
 H                 -1.32940800   -0.30905600    3.13330900
 H                 -0.09868200   -1.56601900    2.84388900
 H                  2.37330900   -0.95739300    2.86808900
 H                  2.87536100    0.72524600    3.18317200
 H                  2.16525200   -0.24946200    4.50228400
 H                  0.41075600    1.54289500    4.89563600
 H                  1.11931200    2.52237900    3.58370700
 H                 -0.61755200    2.09848000    3.53915400
 H                 -0.96606100   -0.51717700   -3.18846100
 H                 -2.33835100    0.45849600   -3.76735100
 H                 -0.72814400    0.71101000   -4.46879000
 H                 -1.27416900    3.64120500   -2.05185200
 H                 -1.27344100    3.22325100   -3.79440400
 H                 -2.67811600    2.80566800   -2.77179900
 H                  1.11620100    0.77678300   -2.21000600
 H                  0.95477500    2.06901400   -3.43314300
 H                  0.89963800    2.46203600   -1.68493000

94
2A-2Bscan(96)
 N                  1.39145100    0.89216800    1.24481400
 N                  0.12026100   -1.90046700   -0.03731000
 N                 -0.48080800    0.83699600   -1.58593300
 C                  2.64166800    0.74162000    0.72390700
 C                  2.73093100    0.94193000   -0.68708600
 C                  3.88445000    0.58848200   -1.41768600
 C                  4.97826400    0.08008000   -0.73502000
 C                  4.95642900   -0.05398800    0.66958300
 C                  3.81247900    0.26813200    1.38108200
 C                  1.07021000    1.00639100    2.66651700
 C                 -1.25937600   -2.09162100    0.21211300
 C                 -2.16166400   -2.32718200   -0.84120800
 C                 -3.53781400   -2.39011700   -0.62868000
 C                 -4.02403400   -2.22395300    0.67599000
 C                 -3.16130600   -2.00928300    1.75152800
 C                 -1.78404200   -1.95578400    1.50436900
 C                  0.98610800   -3.08407500   -0.14145600
 C                 -1.32746600    1.72325400   -0.87419700
 C                 -0.95819900    3.06257900   -0.65384200
 C                 -1.73608600    3.91166900    0.13209400
 C                 -2.91016700    3.40497000    0.70672600
 C                 -3.30520600    2.07945800    0.51789100
 C                 -2.50893400    1.25228700   -0.28255300
 C                 -0.57556000    0.76276300   -3.04412000
 C                  3.93521100    0.78704400   -2.90508400
 C                  6.17451700   -0.57577900    1.37744300
 C                 -0.42194700    1.34939000    2.73081400
 C                  1.30122200   -0.29836000    3.44381500
 C                  1.85407400    2.16446500    3.29336200
 C                 -4.48475300   -2.55724800   -1.78405100
 C                 -3.68197700   -1.84121900    3.15154400
 C                  0.47964500   -4.06620900   -1.20511300
 C                  2.38177200   -2.61025800   -0.53833900
 C                  1.06157300   -3.80650400    1.20914300
 C                 -1.29633200    5.32252000    0.40823900
 C                 -4.53349000    1.52973600    1.18665500
 C                 -2.02137700    0.49341500   -3.47882800
 C                 -0.09400200    2.06509700   -3.69792000
 C                  0.31151600   -0.39404000   -3.50005200
 H                  1.96641100    1.56226500   -1.17405000
 H                  5.88891600   -0.18057400   -1.28430400
 H                  3.81359900    0.13121900    2.46171800
 H                 -1.76374100   -2.42142700   -1.85387600
 H                 -5.10475800   -2.25678200    0.85352300
 H                 -1.09122800   -1.78987400    2.33265100
 H                 -0.02139000    3.42475800   -1.08692500
 H                 -3.52644800    4.06366300    1.32912100
 H                 -2.79525500    0.20962800   -0.44666200
 H                  3.63056600   -0.13444700   -3.43462900
 H                  4.95509500    1.03570700   -3.24250500
 H                  3.25488400    1.59045400   -3.23148900
 H                  7.06662900    0.02563000    1.12777100
 H                  6.39053900   -1.61580100    1.07245800
 H                  6.04722700   -0.56279200    2.47188600
 H                  2.36768100   -0.53297600    3.58498000
 H                  0.84367600   -1.14102200    2.90017000
 H                  0.84114800   -0.23438200    4.44551500
 H                 -4.82563200   -1.57367300   -2.15885000
 H                 -5.38367600   -3.12684000   -1.49348700
 H                 -4.00370500   -3.07948000   -2.62749500
 H                 -4.77287000   -1.68288200    3.16152700
 H                 -3.20558100   -0.98063400    3.65322000
 H                 -3.46807100   -2.73437000    3.76707900
 H                  1.16595100   -4.92742800   -1.28771200
 H                  0.42345200   -3.57585600   -2.19252800
 H                 -0.52129500   -4.45506000   -0.95338700
 H                 -0.71981800    5.37771700    1.35095900
 H                 -2.15842800    6.00292900    0.51224100
 H                 -0.64780200    5.70883000   -0.39541600
 H                 -4.26126400    0.95144100    2.08890000
 H                 -5.07970000    0.84048100    0.52100700
 H                 -5.22075000    2.33391500    1.49818500
 H                 -0.72750700    2.91611700   -3.39547900
 H                 -0.13063400    1.99068500   -4.79954900
 H                  1.70609600   -4.70133300    1.14421800
 H                  1.47682300   -3.13540500    1.98030800
 H                  3.07061500   -3.46757900   -0.63234400
 H                  2.80314000   -1.92215000    0.21503700
 H                  2.35703000   -2.08671600   -1.51077300
 H                 -0.63176000    2.27040800    2.16187500
 H                 -1.03333100    0.54349100    2.28881300
 H                 -0.74768600    1.49237700    3.77607200
 H                  1.56827500    2.29465100    4.35188900
 H                  1.63231400    3.10146600    2.75426100
 H                  2.94369400    2.00146200    3.25333500
 H                 -0.03201100   -1.34183600   -3.05274400
 H                  0.29773900   -0.49469200   -4.59933100
 H                  1.35571600   -0.23072400   -3.18386900
 H                 -2.39849800   -0.43434300   -3.01675000
 H                 -2.08536700    0.39112500   -4.57677300
 H                 -2.68611300    1.31909500   -3.17224800
 H                  0.05916600   -4.13246600    1.53733000
 V                  0.53467900   -0.05270400   -0.24820500
 H                  0.94597400    2.28739000   -3.40063600

94
2A-2Bscan(106)
 N                 -1.52422800    0.32853300    1.18322500
 N                  0.89612900    1.56751600   -0.70519200
 N                 -0.13087500   -1.51432000   -1.25578000
 C                 -2.83656800    0.44362400    0.74884200
 C                 -3.25702500   -0.41760100   -0.29079300
 C                 -4.50744800   -0.29969100   -0.90229400
 C                 -5.39583700    0.67318200   -0.43905800
 C                 -5.03863800    1.51877900    0.61825600
 C                 -3.77145000    1.40751100    1.19082800
 C                 -1.10426500    0.63588700    2.55538400
 C                  2.28190800    1.55019000   -0.45387600
 C                  3.17702900    1.00152100   -1.38659800
 C                  4.54430300    0.90322200   -1.11936600
 C                  5.02193000    1.37760800    0.10741300
 C                  4.16273500    1.93466700    1.05922700
 C                  2.79870900    2.01873000    0.76231700
 C                  0.31667500    2.69804400   -1.44447900
 C                  0.51337200   -2.22964200   -0.22758400
 C                 -0.15913500   -3.18826400    0.56535300
 C                  0.44819800   -3.75370500    1.67917300
 C                  1.75011900   -3.34294800    2.02751300
 C                  2.43962000   -2.39178900    1.28475400
 C                  1.81496000   -1.85744600    0.14464500
 C                 -0.32756200   -2.08217100   -2.58384400
 C                 -4.88436800   -1.20378800   -2.04330700
 C                 -6.02030700    2.53055400    1.14270300
 C                  0.25155500   -0.04920700    2.75557500
 C                 -0.90233800    2.14200900    2.78799600
 C                 -2.07813500    0.04644300    3.58099900
 C                  5.47180900    0.25451800   -2.10876500
 C                  4.68219800    2.39687800    2.39217000
 C                  0.87204900    2.78432300   -2.87050300
 C                 -1.18907100    2.43076900   -1.49314200
 C                  0.56966300    4.02501100   -0.72338900
 C                 -0.28184100   -4.74328200    2.54293200
 C                  3.80984900   -1.91640200    1.67233300
 C                  1.03502700   -2.39317300   -3.21643500
 C                 -1.16647400   -3.36548600   -2.53828900
 C                 -1.05019500   -1.03527000   -3.42866600
 H                 -2.57534000   -1.21953500   -0.59455200
 H                 -6.38664500    0.76686300   -0.89660300
 H                 -3.50258500    2.10409400    1.98529500
 H                  2.77364900    0.62170500   -2.33001400
 H                  6.09277700    1.30726200    0.32839600
 H                  2.10689700    2.45218100    1.48985500
 H                 -1.18962000   -3.44875000    0.31136500
 H                  2.22207100   -3.77252600    2.91826500
 H                  2.35512000   -1.14165800   -0.48167400
 H                 -4.59396300   -0.76076900   -3.01454000
 H                 -5.97257800   -1.38069700   -2.07741300
 H                 -4.37924600   -2.18135400   -1.96838300
 H                 -6.72854200    2.06280900    1.85209300
 H                 -6.61999900    2.97173500    0.32824300
 H                 -5.51221000    3.35028400    1.67747000
 H                 -1.84302700    2.71210100    2.73648600
 H                 -0.22113200    2.54313800    2.01802800
 H                 -0.45500600    2.32715600    3.78100700
 H                  5.51810900   -0.83913400   -1.94699200
 H                  6.49965400    0.64324800   -2.01623200
 H                  5.13422100    0.41623800   -3.14610000
 H                  5.74862300    2.67204400    2.33858800
 H                  4.58589800    1.59793800    3.15160500
 H                  4.11934800    3.26911000    2.76484500
 H                  0.39869000    3.61304100   -3.42649800
 H                  0.68364700    1.84455300   -3.41815300
 H                  1.96059200    2.96192900   -2.85868400
 H                 -0.51855500   -4.30645500    3.53044000
 H                  0.32892200   -5.64505600    2.72457700
 H                 -1.23089800   -5.05937200    2.08082000
 H                  3.80283300   -0.82912300    1.86917300
 H                  4.53632500   -2.08150500    0.85695100
 H                  4.17974100   -2.43293700    2.57304100
 H                 -0.65600500   -4.15400000   -1.95996500
 H                 -1.33813200   -3.75360300   -3.55786300
 H                  0.09643800    4.86266100   -1.26588500
 H                  0.15596400    3.99574100    0.29894700
 H                 -1.71416300    3.14603500   -2.14820100
 H                 -1.64509200    2.49315300   -0.49062500
 H                 -1.41122300    1.42854900   -1.92713200
 H                  0.16476300   -1.13777700    2.60237900
 H                  1.00863100    0.34159700    2.04978500
 H                  0.63771000    0.13178200    3.77409700
 H                 -1.70433000    0.21591000    4.60616100
 H                 -2.17675800   -1.04094300    3.41958800
 H                 -3.08421300    0.48898700    3.50816600
 H                 -0.44082200   -0.11789900   -3.50435600
 H                 -1.23119100   -1.41118500   -4.45029600
 H                 -2.02404700   -0.77125400   -2.98096200
 H                  1.64386400   -1.47421400   -3.27817500
 H                  0.91942300   -2.80762100   -4.23390500
 H                  1.58941000   -3.12819500   -2.60700200
 H                  1.65123700    4.23188900   -0.65180200
 V                 -0.27149300    0.12182200   -0.30068200
 H                 -2.14838300   -3.17382000   -2.07191200

94
2A-2Bscan(116)
 N                 -1.13474100   -0.53857000   -1.39644500
 N                  1.61293400   -1.66142600    0.11636400
 N                 -0.33792800    0.56665100    1.62455400
 C                 -2.45953000   -0.72708600   -0.93710600
 C                 -3.28434600    0.37570900   -0.63626400
 C                 -4.56572700    0.21202300   -0.11881300
 C                 -5.03685400   -1.08869900    0.11250100
 C                 -4.25032200   -2.20609400   -0.16605300
 C                 -2.96772900   -2.01014600   -0.69761700
 C                 -0.91966300   -0.11782500   -2.78792500
 C                  2.85501900   -0.98751600    0.15282300
 C                  3.32556600   -0.43397000    1.35282500
 C                  4.48066400    0.35328700    1.39583700
 C                  5.18377200    0.57194700    0.20798200
 C                  4.75416400    0.02434300   -1.00735000
 C                  3.59454500   -0.75335700   -1.01863600
 C                  1.60991400   -3.12415900    0.22256100
 C                 -0.23972300    1.76750500    0.96829600
 C                 -1.20033500    2.80858000    0.91028700
 C                 -1.03915600    3.87810200    0.03956900
 C                  0.08638900    3.93780400   -0.80760200
 C                  1.06499900    2.95244400   -0.76820500
 C                  0.90468500    1.88703800    0.13510900
 C                 -1.02942300    0.32582700    2.88736300
 C                 -5.40639300    1.40347100    0.24580700
 C                 -4.75877900   -3.59989600    0.07765000
 C                  0.58439300   -0.18025400   -3.05045800
 C                 -1.62520100   -1.09443100   -3.73585900
 C                 -1.42132500    1.30573900   -3.06291900
 C                  4.93008100    0.96452900    2.69354400
 C                  5.49107900    0.31467600   -2.28537100
 C                  2.15278500   -3.56753800    1.58661600
 C                  0.16200100   -3.58124700    0.07337000
 C                  2.44286500   -3.77235200   -0.88968300
 C                 -2.07716600    4.96238800   -0.03461600
 C                  2.28385100    3.02259800   -1.64207400
 C                 -0.66645100    1.41658500    3.89993200
 C                 -2.55227300    0.21616500    2.73116300
 C                 -0.51070500   -1.01678300    3.40950500
 H                 -2.87709900    1.38040600   -0.76770600
 H                 -6.03956900   -1.23034800    0.53122500
 H                 -2.34682300   -2.87392900   -0.94612000
 H                  2.73818500   -0.59946200    2.26084700
 H                  6.08812000    1.19009700    0.22726900
 H                  3.22689900   -1.16890400   -1.95999800
 H                 -2.09353000    2.76091900    1.53467000
 H                  0.19863800    4.78789300   -1.48884500
 H                  1.76742200    1.24003200    0.34340000
 H                 -5.53409700    1.47824600    1.34168600
 H                 -6.41716500    1.33664800   -0.19402500
 H                 -4.94418000    2.34184400   -0.10275800
 H                 -4.88346900   -4.15092600   -0.87225800
 H                 -5.73454200   -3.59067500    0.59031700
 H                 -4.05366800   -4.18096400    0.69810700
 H                 -2.71596900   -1.09028000   -3.56685400
 H                 -1.25815800   -2.12290100   -3.57127300
 H                 -1.44066300   -0.82150900   -4.79018100
 H                  4.17968900    1.68122000    3.07383800
 H                  5.88374400    1.50502400    2.57796600
 H                  5.06760200    0.19478200    3.47342800
 H                  6.55703900    0.52758100   -2.09960000
 H                  5.06303800    1.19829100   -2.79575300
 H                  5.42644500   -0.53130300   -2.98995200
 H                  2.13975800   -4.66829300    1.67995700
 H                  1.54260500   -3.13944900    2.40047700
 H                  3.19340000   -3.22647400    1.72340800
 H                 -2.53611600    4.99952200   -1.03924700
 H                 -1.63076700    5.95521200    0.15293600
 H                 -2.88275100    4.80530800    0.70095200
 H                  2.05407300    2.65706000   -2.66023000
 H                  3.09859700    2.39588700   -1.24254400
 H                  2.64976900    4.05851600   -1.74153100
 H                 -3.00486200    1.15576600    2.37748500
 H                 -3.01911700   -0.03923400    3.69929700
 H                  2.38771000   -4.87366200   -0.82511300
 H                  2.06838200   -3.46327100   -1.88131700
 H                  0.06926000   -4.67285200    0.20830700
 H                 -0.21920400   -3.31500100   -0.92646200
 H                 -0.48689500   -3.10131900    0.83260500
 H                  1.13471100    0.49283600   -2.36996400
 H                  0.95907400   -1.20510900   -2.88911100
 H                  0.81524400    0.12295800   -4.08677700
 H                 -1.13457400    1.62374500   -4.08167200
 H                 -0.98814600    2.01629100   -2.33876500
 H                 -2.52025900    1.36317000   -2.99640900
 H                  0.58490400   -0.98811900    3.53236600
 H                 -0.97258800   -1.26783000    4.38009600
 H                 -0.75224300   -1.82829400    2.70012400
 H                  0.42926100    1.47309700    4.02024300
 H                 -1.11626200    1.19662900    4.88381400
 H                 -1.02159700    2.40964900    3.57833100
 H                  3.50412600   -3.48111300   -0.81479500
 V                  0.09795500   -0.49351000    0.05936900
 H                 -2.81222400   -0.56971900    2.00219500

94
2A-2Bscan(126)
 N                 -1.05121500   -0.69045100   -1.40021300
 N                  1.72238300   -1.55246700    0.14173700
 N                 -0.34271000    0.55588200    1.64801500
 C                 -2.37766800   -0.79812800   -0.91957500
 C                 -3.18381100    0.34303900   -0.74701700
 C                 -4.46678100    0.25749400   -0.21168900
 C                 -4.95908300   -1.00176500    0.15774000
 C                 -4.18923700   -2.15649100    0.00906300
 C                 -2.90406600   -2.03993500   -0.53644800
 C                 -0.83669300   -0.49930600   -2.84065800
 C                  2.91865100   -0.80009900    0.19321100
 C                  3.31572800   -0.18442000    1.38883100
 C                  4.41696300    0.67675300    1.44180200
 C                  5.14014100    0.90789500    0.26928000
 C                  4.78365500    0.30015200   -0.94163300
 C                  3.67725300   -0.55081100   -0.96367000
 C                  1.80902600   -3.01181600    0.27479500
 C                 -0.36456500    1.73591500    0.95559600
 C                 -1.39488000    2.70861700    0.89896400
 C                 -1.36528400    3.72068500   -0.05104000
 C                 -0.30511600    3.79632500   -0.97811700
 C                  0.75220600    2.89674800   -0.92778500
 C                  0.72910500    1.89249900    0.05587000
 C                 -1.03567000    0.27578800    2.90066700
 C                 -5.28153900    1.49816900    0.02505600
 C                 -4.70787900   -3.49898200    0.44381300
 C                  0.67105800   -0.50406200   -3.08362100
 C                 -1.47001000   -1.66002000   -3.61602000
 C                 -1.41805800    0.82768200   -3.34704700
 C                  4.79298700    1.34098500    2.73677900
 C                  5.54202800    0.60386100   -2.20405000
 C                  2.38065400   -3.39261100    1.64607700
 C                  0.39369900   -3.56824500    0.14104600
 C                  2.68314100   -3.62788400   -0.82430200
 C                 -2.48879700    4.71566400   -0.13253600
 C                  1.91629400    3.00102000   -1.87078200
 C                 -0.74339200    1.38487200    3.91651900
 C                 -2.54848300    0.08411000    2.72379700
 C                 -0.45241700   -1.03694700    3.42937500
 H                 -2.76711900    1.31877900   -1.00328100
 H                 -5.96606600   -1.08071900    0.58263800
 H                 -2.29084200   -2.93313500   -0.68136400
 H                  2.71222200   -0.36144600    2.28393400
 H                  6.00132000    1.58469600    0.29606300
 H                  3.36594600   -1.01357600   -1.90317700
 H                 -2.24574100    2.64492700    1.57789900
 H                 -0.30177400    4.59892900   -1.72321000
 H                  1.65863300    1.34667600    0.27114200
 H                 -5.26240800    1.78373000    1.09399500
 H                 -6.33965200    1.34973500   -0.25149900
 H                 -4.89060000    2.35250900   -0.55188900
 H                 -4.48714700   -4.27855600   -0.30560500
 H                 -5.79816300   -3.47871000    0.60558000
 H                 -4.23683500   -3.81762200    1.39226300
 H                 -2.56023200   -1.69887400   -3.44779800
 H                 -1.03880000   -2.62207400   -3.28719600
 H                 -1.29416400   -1.55157800   -4.70113300
 H                  3.94878300    1.92749400    3.14142100
 H                  5.64921300    2.02316500    2.60853800
 H                  5.06696300    0.59491400    3.50426100
 H                  6.61062100    0.78681100   -2.00079400
 H                  5.14296900    1.51053800   -2.69715500
 H                  5.46618700   -0.22317500   -2.92932500
 H                  2.43503900   -4.48997600    1.76125000
 H                  1.74654400   -2.98682100    2.45286500
 H                  3.39854300   -2.98559400    1.77340200
 H                 -3.06488500    4.58065700   -1.06656900
 H                 -2.10688600    5.75175500   -0.13663200
 H                 -3.18800200    4.60966300    0.71255100
 H                  1.62444600    2.67634000   -2.88641800
 H                  2.75439500    2.36362300   -1.54343800
 H                  2.27670000    4.04096600   -1.95216100
 H                 -3.05337100    1.00472700    2.39292100
 H                 -3.00866200   -0.22614500    3.67889100
 H                  2.70031800   -4.72861000   -0.73440700
 H                  2.29050100   -3.36851100   -1.82293500
 H                  0.38297300   -4.66300100    0.28180800
 H                 -0.02080500   -3.33436000   -0.85383200
 H                 -0.27656800   -3.13051200    0.90589500
 H                  1.16398000    0.30952400   -2.52296500
 H                  1.11205700   -1.45802400   -2.75053200
 H                  0.89499100   -0.36405800   -4.15567400
 H                 -1.15206800    0.98381300   -4.40806700
 H                 -1.02307000    1.67196800   -2.75555500
 H                 -2.51827500    0.83791100   -3.27508000
 H                  0.63963500   -0.95241900    3.55801400
 H                 -0.90575100   -1.30716800    4.39874900
 H                 -0.64850000   -1.86120900    2.72107400
 H                  0.34607000    1.49222800    4.05752900
 H                 -1.20145600    1.14766100    4.89260400
 H                 -1.13749100    2.35952500    3.58396500
 H                  3.72311800   -3.26668600   -0.75663700
 V                  0.15449700   -0.46904300    0.06107400
 H                 -2.75445100   -0.69397200    1.96984100

106
C6H6-2B(minimum1)
 V                  6.78228200   11.53983000   15.20805100
 N                  8.17261000   12.85666600   15.03943600
 N                  6.86764000   10.34264400   16.65753700
 N                  5.07515800   11.78759800   14.38471300
 C                  8.91274900   12.94961500   16.24717200
 C                  8.46633400   13.76906200   17.29137800
 C                  9.14275300   13.83324600   18.51498800
 C                 10.29841800   13.06739300   18.67849800
 C                 10.78196000   12.24450200   17.65214600
 C                 10.08402100   12.20024800   16.44598200
 C                  8.58457600   13.75631500   13.94191700
 C                  8.60007100   14.67580700   19.63483200
 C                 12.00259000   11.39380100   17.86698200
 C                  7.77609000   13.38854500   12.70042300
 C                  8.31753400   15.22073400   14.31315100
 C                 10.07722700   13.61045100   13.61567900
 C                  7.55578000    9.21471600   16.14521900
 C                  8.91648200    8.98627800   16.43770500
 C                  9.60411500    7.90796500   15.88866800
 C                  8.92510500    7.04851400   15.01160600
 C                  7.58776300    7.25155300   14.68364900
 C                  6.91126100    8.33231300   15.26740600
 C                  6.41131700   10.33262000   18.04946700
 C                 11.05632300    7.67656600   16.19607500
 C                  6.86690300    6.33787600   13.73386900
 C                  5.61351800   11.61124500   18.28506600
 C                  7.58647100   10.29560700   19.03558300
 C                  5.50246100    9.12109300   18.28560400
 C                  4.71135800   10.68050300   13.58162500
 C                  3.93433100    9.62286100   14.09129600
 C                  3.63456800    8.49887600   13.32275600
 C                  4.11969900    8.43440200   12.00882200
 C                  4.89136500    9.46223300   11.46495100
 C                  5.17578700   10.57832800   12.26297000
 C                  4.07274800   12.85436100   14.55443600
 C                  2.86889400    7.34724900   13.91070200
 C                  5.40620800    9.39107800   10.05440900
 C                  3.69316200   13.44405100   13.18965700
 C                  4.68558500   13.95526900   15.41653000
 C                  2.79581900   12.34683900   15.23890800
 C                  9.49675200    9.87000100   13.08141500
 C                 10.84762500    9.52599300   13.07509300
 C                 11.29620600    8.47562800   12.27394600
 C                 10.39195600    7.77381100   11.47445300
 C                  9.04171800    8.12504600   11.47527200
 C                  8.59411000    9.17154500   12.28176200
 H                  7.55784800   14.35863300   17.13522500
 H                 10.83601500   13.10615600   19.63238900
 H                 10.43398400   11.55360100   15.63746200
 H                  7.70301000   14.20577200   20.07965400
 H                  8.29950100   15.67631900   19.27878900
 H                  9.34128300   14.80663100   20.44016500
 H                 12.40690900   11.02059000   16.91170500
 H                 11.76714900   10.51353100   18.49420300
 H                 12.80187800   11.95392400   18.38232600
 H                  8.01272400   12.36164900   12.36984000
 H                  8.00946200   14.07391300   11.86736000
 H                  6.69499500   13.44110200   12.90796100
 H                  8.62327000   15.89041300   13.49008500
 H                  8.88612300   15.50898500   15.21358900
 H                  7.24679500   15.39008800   14.51375000
 H                 10.33984900   14.26804600   12.76852700
 H                 10.32552500   12.57541800   13.32844600
 H                 10.70856600   13.89629200   14.47336900
 H                  9.43521100    9.69162700   17.08889500
 H                  9.46890100    6.21625900   14.55180200
 H                  5.85516700    8.49784800   15.04146700
 H                 11.47115300    8.48933300   16.81442800
 H                 11.64967100    7.61486600   15.26652500
 H                 11.20407200    6.72725900   16.74239600
 H                  7.57034800    5.68205300   13.19552900
 H                  6.29174200    6.91617600   12.99009600
 H                  6.14726100    5.69228600   14.27118600
 H                  5.23178000   11.64688300   19.32012800
 H                  4.75401900   11.65918700   17.59585400
 H                  6.24860700   12.49909300   18.12315600
 H                  8.28679300   11.12301200   18.82980900
 H                  8.13686600    9.34263600   18.96809000
 H                  7.21846200   10.39532800   20.07257000
 H                  6.04761400    8.17834600   18.10609200
 H                  4.63829700    9.15106200   17.59847100
 H                  5.12507200    9.10752900   19.32357100
 H                  3.59885200    9.67779100   15.13018800
 H                  3.89264700    7.55408400   11.39720000
 H                  5.77142400   11.40141200   11.85852600
 H                  3.55973200    6.56281800   14.27430100
 H                  2.20616500    6.87742600   13.16432200
 H                  2.25258100    7.66613500   14.76723400
 H                  4.94087200   10.16789400    9.42106000
 H                  5.19284500    8.41192500    9.59524300
 H                  6.49785700    9.55590400   10.01639400
 H                  3.26346700   12.67055200   12.53016900
 H                  4.57794200   13.86945300   12.68597400
 H                  2.94389200   14.24684900   13.30658700
 H                  5.60445600   14.34774800   14.95402600
 H                  4.94414000   13.57872600   16.42019700
 H                  3.97385000   14.78978400   15.54083300
 H                  3.03200700   11.87911700   16.21008800
 H                  2.27084400   11.60464900   14.61507900
 H                  2.09949000   13.18483900   15.41953600
 H                 12.35608700    8.20224900   12.27036200
 H                 10.74378300    6.95029400   10.84519900
 H                  8.33038700    7.57376800   10.85229300
 H                 11.55381300   10.07511700   13.70648500
 H                  7.53189800    9.43180300   12.30548800
 H                  9.14197300   10.67897800   13.72813900

106
C6H6-2B(minimum2)
 V                  6.86482500    7.47585500   16.53280000
 N                  7.85774600    8.85944200   17.38766600
 N                  7.58461800    5.72212100   16.64100100
 N                  4.98450500    7.60747100   16.21061500
 C                  8.92759800    8.31916100   18.14858100
 C                  8.75392900    8.00274600   19.50184500
 C                  9.78252500    7.42667300   20.25536600
 C                 11.00821000    7.17904700   19.63267800
 C                 11.21915300    7.49146500   18.28322200
 C                 10.17284200    8.05794500   17.55632400
 C                  7.77074300   10.33329000   17.33130700
 C                  9.54511800    7.03240400   21.68615800
 C                 12.54902900    7.22605200   17.63436800
 C                  6.68488100   10.70867100   16.32677200
 C                  7.42550100   10.91017200   18.70941600
 C                  9.09332300   10.94550200   16.85546600
 C                  8.38000800    5.48739300   15.50058200
 C                  9.77927600    5.31255100   15.57717200
 C                 10.54781000    5.09051500   14.43634400
 C                  9.91909700    5.08662600   13.18173200
 C                  8.54813000    5.30699100   13.05949700
 C                  7.78972300    5.48476600   14.22557100
 C                  7.41872000    4.65960400   17.64070700
 C                 12.03810000    4.91630200   14.53362200
 C                  7.88728800    5.36387800   11.71187900
 C                  6.42698400    5.16710400   18.68350500
 C                  8.72578000    4.29289600   18.35874700
 C                  6.84178300    3.41295500   16.96043100
 C                  4.72698400    7.22601700   14.87340300
 C                  4.32894600    5.91910900   14.53846200
 C                  4.16786400    5.52108000   13.21061600
 C                  4.41210700    6.45409100   12.19551700
 C                  4.81510900    7.76040200   12.48476000
 C                  4.95735600    8.13316200   13.82608900
 C                  3.82793400    7.90529600   17.07226100
 C                  3.81532800    4.09839900   12.87823600
 C                  5.11883600    8.73401600   11.38074700
 C                  3.01208900    9.05609400   16.46711800
 C                  4.34482600    8.32649000   18.44633300
 C                  2.89672800    6.69665500   17.24770200
 C                  9.37166000   11.22582700   12.88475900
 C                 10.62529500   10.80357600   13.32892200
 C                 10.80672100    9.48686600   13.75434600
 C                  9.73699800    8.59169900   13.73491000
 C                  8.48545700    9.01288300   13.28504500
 C                  8.30196100   10.32977300   12.86200700
 H                  7.78107300    8.20130700   19.96142600
 H                 11.81989300    6.72396000   20.21135900
 H                 10.30381500    8.29541900   16.49796000
 H                  8.99822000    6.07232300   21.74258100
 H                  8.93784400    7.78475300   22.21770800
 H                 10.49294700    6.90569300   22.23489100
 H                 12.49105900    7.34674100   16.54010300
 H                 12.90596800    6.20259900   17.84584200
 H                 13.32215900    7.92239200   18.00814400
 H                  6.96508800   10.36021200   15.31789100
 H                  6.55890500   11.80446900   16.28542200
 H                  5.71807800   10.25423000   16.59271200
 H                  7.33679600   12.00966600   18.65591000
 H                  8.21112900   10.67009600   19.44571300
 H                  6.47020500   10.50357500   19.08167800
 H                  8.98774500   12.04089400   16.76343900
 H                  9.37723800   10.54393400   15.86914800
 H                  9.91302800   10.74228700   17.56480800
 H                 10.26710200    5.37540700   16.54989800
 H                 10.52044200    4.92481400   12.28041500
 H                  6.70359600    5.58667300   14.15047000
 H                 12.35548600    4.72381000   15.57104900
 H                 12.56779600    5.82263200   14.18524500
 H                 12.38648200    4.07793100   13.90569600
 H                  8.51327400    4.89610900   10.93412400
 H                  7.70688300    6.41265600   11.41051700
 H                  6.90488200    4.86293000   11.72234500
 H                  6.22945900    4.39163200   19.44377100
 H                  5.47230600    5.43591300   18.20315300
 H                  6.82733400    6.05718900   19.19955300
 H                  9.22735700    5.19975700   18.73647700
 H                  9.41907400    3.75365600   17.69360500
 H                  8.50994700    3.62890000   19.21500900
 H                  7.52747500    3.04064300   16.17949200
 H                  5.87647300    3.65079900   16.47990900
 H                  6.68070900    2.60105600   17.69192400
 H                  4.19161800    5.19250000   15.34266100
 H                  4.29240100    6.15013600   11.14969900
 H                  5.24981200    9.15479800   14.08585200
 H                  3.16530700    3.65154500   13.64876200
 H                  4.72676500    3.47361900   12.81750400
 H                  3.30003500    4.02441000   11.90611400
 H                  4.90855000    9.77193300   11.68900000
 H                  4.52633000    8.51764400   10.47626800
 H                  6.18626500    8.68728600   11.09323900
 H                  2.63651400    8.78679400   15.46474600
 H                  3.62771400    9.96582500   16.36628700
 H                  2.14246600    9.29602700   17.10413600
 H                  5.00395900    9.20452000   18.36781100
 H                  4.91890900    7.51560400   18.92387600
 H                  3.50196500    8.58406100   19.11082300
 H                  3.44840100    5.82546300   17.63980700
 H                  2.42405800    6.40872500   16.29433800
 H                  2.08875500    6.94008400   17.96011800
 H                 11.78783100    9.15678900   14.11058100
 H                  9.87198400    7.56100500   14.07056400
 H                  7.64997000    8.30576700   13.27231800
 H                 11.46353500   11.50670000   13.34910600
 H                  7.31859800   10.66113000   12.51435900
 H                  9.22722300   12.25941200   12.55571200

6
MeCN
 C                  0.00000000    0.00000000   -1.17737900
 H                  0.00000000    1.03380800   -1.56045300
 H                  0.89530300   -0.51690500   -1.56045600
 H                 -0.89530300   -0.51690400   -1.56045600
 C                  0.00000000   -0.00000100    0.27733100
 N                  0.00000000    0.00000100    1.43411600

100
MeCN-2A
 N                 -0.61678100    1.17013700    1.49685400
 N                 -0.60498200    0.72295800   -1.75463600
 N                 -0.56890900   -1.88188000    0.23564500
 C                  0.61120800    0.82723500    2.11386700
 C                  0.66228400   -0.06682000    3.19819100
 C                  1.87104500   -0.44181600    3.78372300
 C                  3.05699800    0.11203300    3.28342800
 C                  3.04696000    1.00931800    2.21320500
 C                  1.81961500    1.34850300    1.63164200
 C                 -1.41431000    2.22932100    2.13927200
 C                  0.60940100    1.45693300   -1.73959300
 C                  0.61369400    2.84341100   -1.51135500
 C                  1.80023100    3.57388800   -1.44453400
 C                  3.01194900    2.89959300   -1.64182500
 C                  3.04939900    1.52395100   -1.88309600
 C                  1.84380800    0.81419100   -1.91451800
 C                 -1.27250100    0.61407300   -3.06060300
 C                  0.66496900   -2.19864200   -0.38070800
 C                  0.72158400   -2.68479800   -1.70060600
 C                  1.93451300   -2.96999800   -2.32471300
 C                  3.12097500   -2.77915700   -1.60120400
 C                  3.10552900   -2.30238500   -0.28965500
 C                  1.87150700   -2.00744500    0.30418900
 C                 -1.33902600   -3.00096300    0.81117100
 C                  1.90251600   -1.46099800    4.88874900
 C                  4.32048700    1.61761000    1.69628900
 C                 -0.51353800    3.26707500    2.82202300
 C                 -2.36200400    1.63204400    3.19099100
 C                 -2.22904800    2.96920300    1.07476700
 C                  1.77494700    5.04126900   -1.11748500
 C                  4.35077400    0.81063600   -2.12242300
 C                 -1.81058700    1.97763800   -3.51761200
 C                 -0.30820300    0.07775100   -4.12963400
 C                 -2.44431900   -0.36002100   -2.94983100
 C                  1.97737300   -3.41828300   -3.75894800
 C                  4.37847500   -2.11362000    0.48676400
 C                 -2.01653800   -2.53518700    2.10372100
 C                 -0.42999700   -4.18031800    1.18080000
 C                 -2.39767000   -3.49700500   -0.18557800
 H                 -0.27399100   -0.49539800    3.56265100
 H                  4.01330400   -0.16925400    3.73870300
 H                  1.78708200    2.04003900    0.78543800
 H                 -0.34507000    3.34431400   -1.35912400
 H                  3.95103400    3.46283800   -1.60013000
 H                  1.85089600   -0.26562700   -2.08289200
 H                 -0.21526700   -2.81404500   -2.24906200
 H                  4.08115000   -3.00493000   -2.07884000
 H                  1.83279100   -1.62490800    1.32797200
 H                  2.78807000   -1.33421700    5.53398800
 H                  1.00262000   -1.39714800    5.52353900
 H                  1.93942600   -2.48755100    4.47703400
 H                  4.34239300    2.70707700    1.88146500
 H                  5.20705500    1.17627100    2.18130500
 H                  4.41199800    1.47988000    0.60605500
 H                 -1.12796700    4.08308700    3.24195000
 H                  0.07374100    2.82138600    3.64193800
 H                  0.19566500    3.70238200    2.09682500
 H                 -3.01543400    0.87097900    2.73154000
 H                 -1.78983300    1.14261200    3.99678300
 H                 -2.99702600    2.41091300    3.65265100
 H                 -2.87505100    3.73325000    1.54346200
 H                 -1.55427300    3.47325600    0.36527800
 H                 -2.86868500    2.28577400    0.49657600
 H                  0.92286200    5.54866300   -1.60116700
 H                  1.67204300    5.20028300   -0.02722800
 H                  2.70181000    5.54533400   -1.43843900
 H                  4.43006400    0.47550200   -3.17299700
 H                  5.21579500    1.46194600   -1.91345700
 H                  4.43047300   -0.09205400   -1.49431300
 H                 -2.48867300    2.39371100   -2.75155600
 H                 -0.98883600    2.69638300   -3.67580000
 H                 -2.36674400    1.88537900   -4.46842900
 H                 -0.82872400   -0.02979400   -5.09799800
 H                  0.54638700    0.75870200   -4.27688500
 H                  0.08961100   -0.90730600   -3.83244700
 H                 -2.85407100   -0.58075100   -3.95082500
 H                 -2.12235200   -1.30767100   -2.48421000
 H                 -3.25667400    0.06697600   -2.34148000
 H                  2.18238100   -2.56539500   -4.43308500
 H                  2.77134600   -4.16599100   -3.92750500
 H                  1.01698000   -3.86000400   -4.07239200
 H                  4.40698500   -2.77876100    1.36878400
 H                  5.26615100   -2.33188300   -0.12994800
 H                  4.46141700   -1.08141300    0.86663700
 H                 -2.67616100   -3.32475100    2.50746700
 H                 -1.25317300   -2.30016800    2.86245900
 H                 -2.61672800   -1.62643700    1.94762800
 H                 -1.02457500   -4.97269700    1.66892700
 H                  0.06010700   -4.61446300    0.29375500
 H                  0.36177200   -3.85965300    1.87906800
 H                 -3.07460700   -2.67606900   -0.47456200
 H                 -1.91592000   -3.87343200   -1.10377800
 H                 -3.00239900   -4.31904700    0.24075100
 C                 -4.11802100   -0.13961700    0.23011100
 N                 -2.96891700   -0.07787200    0.12039200
 V                 -0.92872700   -0.00107100    0.00007700
 C                 -5.55486800   -0.22469300    0.37559400
 H                 -5.83113200   -1.20666200    0.79554900
 H                 -5.91311700    0.56852600    1.05326400
 H                 -6.04286400   -0.10569600   -0.60643600

100
MeCN-2B
 C                 -0.19451900    1.37458600   -3.52694600
 C                  2.09192400    1.78214300   -2.59710700
 C                 -4.94690300    0.60868200   -2.06098900
 C                  0.84080000    0.89993500   -2.49947300
 C                 -3.52235400    4.00106300   -0.44422300
 C                  1.22746200   -0.53850100   -2.82673000
 C                 -2.06457800    3.67217600   -0.26827700
 C                 -1.53866700    2.50298200   -0.82342300
 C                 -1.21138600    4.51345600    0.45537500
 C                 -0.19131100    2.14798100   -0.66268200
 C                 -1.49601000   -3.53339400   -2.34127800
 C                 -4.31240100   -0.24114100   -0.99492900
 C                  5.54436400   -2.07021800   -1.87241500
 C                  0.14439700    4.20385700    0.62043800
 C                 -3.04699700   -0.80203300   -1.19814800
 C                  0.63568600    3.02307000    0.05734800
 C                  1.06324300    5.13071800    1.36770700
 C                  5.28519500    0.16243900   -0.71839100
 C                  5.06268200    2.46504300    0.29698500
 C                  4.82467200   -1.13764900   -0.93834800
 C                  4.59948500    1.04530800    0.12565900
 C                 -4.97218400   -0.50153000    0.20958300
 C                 -0.90506900   -3.40435500   -0.92979000
 C                 -2.42629100   -1.60494000   -0.23112700
 C                  0.59129000   -3.70867600   -0.98007700
 C                  3.65575900   -1.55361500   -0.29057200
 C                  3.43500900    0.60134800    0.75123100
 C                  2.93270900   -0.69648500    0.55142300
 C                 -1.57370700   -4.45201700   -0.02740000
 C                 -4.39786400   -1.32079200    1.19147800
 C                 -3.13379700   -1.86389500    0.95638600
 C                 -1.71326200    0.94955600    1.99404600
 C                 -5.13491200   -1.62050100    2.46855400
 C                  1.74887500   -1.54196200    2.53687000
 C                  2.90635600   -2.52361000    2.76161400
 C                  1.91392000   -0.35148200    3.49442000
 C                  0.44469600   -2.26868800    2.86875900
 H                  0.22158200    1.32350600   -4.54895700
 H                 -0.49907000    2.41752300   -3.33632500
 H                  2.52428200    1.73485800   -3.61287800
 H                 -1.09749600    0.74012400   -3.48881500
 H                 -3.74216700    4.29558800   -1.48682300
 H                 -4.21943000    1.30754700   -2.50983400
 H                  1.65456000   -0.61512600   -3.84163700
 H                 -5.34217800   -0.01650900   -2.88278600
 H                  1.85079400    2.83718400   -2.38118900
 H                 -5.78743500    1.20064800   -1.66192300
 H                 -3.83348700    4.83502500    0.20712800
 H                  0.34139700   -1.19407100   -2.77765700
 H                  2.85386400    1.44171000   -1.87578900
 H                 -1.01703600   -2.81991600   -3.03357200
 H                 -2.19317300    1.80631300   -1.35244600
 H                 -2.49431000   -0.59199600   -2.11813900
 H                  6.55332700   -1.69979100   -2.11770000
 H                  1.55232400    5.84414800    0.67824600
 H                 -1.61146600    5.43189500    0.90055700
 H                 -4.16088600    3.12796400   -0.21874800
 H                  4.99026700   -2.18228200   -2.82302600
 H                  4.60557700    3.12040100   -0.46889000
 H                  1.99705400   -0.90476600   -2.12206600
 H                 -1.34826000   -4.55307300   -2.74004300
 H                 -2.57971400   -3.32473000   -2.33409300
 H                  6.19825400    0.50054600   -1.22088300
 H                  1.68370600    2.74574000    0.19382600
 H                  0.51889100    5.72565700    2.12056600
 H                  5.64601500   -3.07898600   -1.43614100
 H                  1.12025500   -3.01898100   -1.65841300
 H                  4.77762400    2.86701900    1.28391800
 H                  1.86559500    4.57463800    1.88192900
 H                 -5.96033000   -0.06122900    0.38679500
 H                  6.15726600    2.55252400    0.19244500
 H                  0.76260000   -4.73421800   -1.35088900
 H                  3.28060300   -2.57014600   -0.43986500
 H                  2.86781200    1.28163400    1.39055500
 H                 -2.66649200   -4.30936000    0.01425800
 H                 -1.38107500   -5.46925500   -0.41221600
 H                  1.04397200   -3.61268200    0.02038000
 H                 -1.17756100   -4.39029900    1.00054700
 H                 -2.64773800   -2.46750600    1.72775500
 H                 -5.75965900   -2.52710600    2.36305900
 H                 -5.80972000   -0.79515800    2.75431100
 H                  2.80693200   -3.39834000    2.09518500
 H                  3.88145900   -2.05012000    2.55695100
 H                 -4.43861500   -1.80382500    3.30464700
 H                  2.89255500    0.13745900    3.35588300
 H                  1.12419400    0.39750300    3.31152900
 H                  0.30599300   -3.13790900    2.20584600
 H                 -0.42962500   -1.61052200    2.74626900
 H                  2.91148500   -2.88195300    3.80631100
 H                  1.85183100   -0.68006700    4.54800500
 H                  0.46176200   -2.62491700    3.91399500
 N                  0.28970000    0.90824400   -1.13423900
 N                 -1.09390100   -2.04122500   -0.40719300
 N                 -0.95508800    0.33037000    1.38486600
 N                  1.71004000   -1.10957500    1.12969800
 V                  0.20534400   -0.65961800    0.00057100
 C                 -2.69683300    1.73797900    2.70182900
 H                 -3.69918300    1.46596700    2.33009000
 H                 -2.64259900    1.54521800    3.78576500
 H                 -2.50994500    2.80642600    2.50223400

100
MeCN-1
 C                 -4.48937600    2.32763600   -1.33341200
 C                 -0.41472600    5.29054500   -1.15681900
 C                 -2.43696000    3.78261700   -1.17008300
 C                 -3.12035300    2.62553700   -0.79163800
 C                 -1.14751500    4.06174800   -0.69611800
 C                 -2.49281000    1.73064700    0.08376300
 C                 -5.35223100   -1.08761000   -2.38031400
 C                 -0.54302400    3.14910900    0.16607200
 C                 -1.30889200    2.32129700    3.30350600
 C                 -1.19681700    1.96748600    0.56345800
 C                 -5.00775200   -1.23372100    0.11546700
 C                 -4.47302700   -1.29096700   -1.17821400
 C                  1.11719400    1.78971800    3.02676600
 C                 -0.31004400    1.27794600    2.79052100
 C                 -4.77913600   -1.33876300    2.63214200
 C                 -4.21623400   -1.46346100    1.24416000
 C                 -3.11292900   -1.56494300   -1.32770600
 C                  1.68648500    2.21787600   -2.65272100
 C                 -0.31006400    0.72213600   -2.72493800
 C                 -0.54009700   -0.00868000    3.58901200
 C                  5.16948200    2.30210600    1.41603600
 C                 -2.86463600   -1.77009200    1.05949700
 C                 -2.28734300   -1.80846300   -0.21767600
 C                  1.20453100    0.76798200   -2.53319600
 C                  3.37570900    1.23044500    0.01648300
 C                  4.67448400    1.19325300    0.52906300
 C                  2.87457300    0.21071500   -0.80442700
 C                  1.86120000   -0.07347200   -3.63438500
 C                 -1.34987400   -4.19757400   -1.50680400
 C                 -0.44769400   -3.43547500   -0.53038700
 C                  5.49569700    0.11057200    0.19360300
 C                  3.72810100   -0.85596800   -1.12550000
 C                  0.97094500   -3.43422500   -1.09831100
 C                 -0.46119100   -4.14827900    0.82831000
 C                  2.37797100   -1.58121400    1.95131900
 C                  5.03603800   -0.91822600   -0.63749600
 C                  3.59824300   -2.03366000    2.58601700
 C                  5.93184900   -2.06779700   -1.00969300
 H                 -4.42132100    1.71051300   -2.24791000
 H                 -1.08055200    6.17005500   -1.19004900
 H                 -2.91955100    4.49071900   -1.85325500
 H                 -0.00827900    5.14889800   -2.17561300
 H                 -5.03157300    3.25185600   -1.59531900
 H                 -5.09256900    1.75803900   -0.60759500
 H                  0.43364900    5.52696000   -0.49375000
 H                 -6.16291200   -0.36875600   -2.17399900
 H                 -1.17033600    3.30085100    2.81730800
 H                 -4.77529900   -0.71724300   -3.24402900
 H                 -1.18055900    2.45709100    4.39160500
 H                 -6.07001900   -0.99816700    0.24552000
 H                 -3.00818900    0.82222000    0.40620100
 H                 -2.34593500    1.99479700    3.11377500
 H                 -5.82737100   -2.03856100   -2.68613400
 H                  0.47329000    3.33158500    0.52529800
 H                  1.27715100    2.75398600    2.51498700
 H                 -5.88149200   -1.32748400    2.62489600
 H                  1.31012800    1.94496000    4.10416100
 H                  1.21265300    2.84176000   -1.87697200
 H                  1.42621700    2.63521500   -3.64199100
 H                 -0.83543600    1.35686100   -1.98961000
 H                 -4.44790800   -2.17027300    3.27771500
 H                 -2.66703000   -1.58847200   -2.32555400
 H                 -0.58262400    1.09540200   -3.72735800
 H                  1.85734700    1.07333300    2.63581000
 H                  5.37313100    3.21860100    0.83210300
 H                  4.41976900    2.56670200    2.18246600
 H                  2.78136500    2.28292400   -2.53214900
 H                  2.70386300    2.05202000    0.28096300
 H                 -0.32828900    0.15558600    4.66105300
 H                 -4.43785900   -0.40142300    3.11028300
 H                 -1.59109300   -0.32820800    3.48939000
 H                 -0.68280400   -0.31363900   -2.63495200
 H                  6.10385900    2.02374300    1.93125600
 H                 -2.21875100   -1.94548100    1.92337300
 H                  0.10167800   -0.82602700    3.22695300
 H                  1.58160300    0.31071700   -4.63165000
 H                 -1.35710100   -3.70893400   -2.49640400
 H                 -2.38961700   -4.25290200   -1.14362800
 H                  2.96105500   -0.04604800   -3.55908800
 H                  1.53374700   -1.12531600   -3.56273600
 H                  0.99267100   -2.91171400   -2.06938800
 H                 -1.48549100   -4.18993800    1.23676500
 H                  6.51647500    0.06673600    0.59017500
 H                 -0.97760300   -5.22908100   -1.63505600
 H                  1.67684500   -2.92389900   -0.42484200
 H                  0.17547200   -3.60615500    1.54792900
 H                  3.33957800   -1.66895300   -1.74379600
 H                  1.32505000   -4.46971700   -1.24703200
 H                 -0.09092800   -5.18582900    0.73800000
 H                  6.75124300   -2.19714600   -0.28261300
 H                  5.36917200   -3.01542800   -1.06775200
 H                  6.39552000   -1.90538800   -2.00058900
 N                 -0.54841500    0.99168700    1.35864400
 N                  1.51486100    0.22056100   -1.19591800
 N                 -0.89733700   -2.03750900   -0.37468700
 N                  1.50203600   -1.15569100    1.29791400
 Mo                 0.14849800   -0.39640400    0.10849600
 H                  3.58082800   -1.85557300    3.67569700
 H                  4.46732800   -1.50876300    2.14477200
 H                  3.72563700   -3.11779700    2.41922500

11
Me2NCN
 C                  1.03148100    0.00002300   -0.06025100
 N                  2.19475400    0.00004500   -0.00178100
 N                 -0.29418100   -0.00000300   -0.16427500
 C                 -1.00831300    1.23832500    0.06736100
 H                 -0.38748200    2.08755700   -0.25518600
 H                 -1.27296900    1.37578300    1.13525200
 H                 -1.93723700    1.23910900   -0.52861100
 C                 -1.00826500   -1.23836000    0.06735400
 H                 -1.93718900   -1.23917600   -0.52861800
 H                 -1.27291600   -1.37583400    1.13524400
 H                 -0.38740000   -2.08756600   -0.25519800

105
eta1-Me2NCN-2A
 C                  4.36963800    0.83374000    2.00306400
 C                  4.31281100    1.36629000   -1.85154100
 C                  3.08002200    0.14342200    2.35019800
 C                  3.08545200   -1.03236400    3.10813700
 C                  4.37661600   -2.22187400   -0.38006000
 C                  3.02138700    3.20873700   -0.71703200
 C                  1.85224500    5.09099900    0.49240300
 C                  3.02285700    1.97456800   -1.37646700
 C                  1.92165700   -2.98172300    4.21074000
 C                  1.89587500   -1.68519500    3.44978000
 C                  1.85372700    0.66342700    1.92805600
 C                  1.83180800    3.79908900   -0.27638500
 C                  3.05312900   -2.16069300   -1.09047700
 C                  2.99451600   -2.21257800   -2.48905900
 C                  1.80333100    1.32791600   -1.59216400
 C                 -0.28620900    2.64651200    3.15561300
 C                  0.68527900   -1.12924800    3.02972900
 C                  0.63719400    0.04673300    2.26382100
 C                  1.86015600   -2.05847500   -0.37331500
 C                  0.62722800    3.13526700   -0.52080000
 C                  0.58695900    1.89544300   -1.17981800
 C                  1.77409100   -2.17403800   -3.16906800
 C                 -1.25182700    1.52723700    2.73645800
 C                 -1.75420700    0.80947300    3.99772200
 C                  0.61201900   -2.03397100   -1.02045000
 C                  1.71872800   -2.16865900   -4.67175900
 C                 -0.23380900   -4.09219900    0.83453100
 C                  0.59541500   -2.09979300   -2.42087200
 C                 -2.44762700    2.17401500    2.03871700
 C                 -0.52983100    2.24758300   -3.67386700
 C                 -1.23378300   -3.15986800    0.13378700
 C                 -1.42160100    1.64791700   -2.57833200
 C                 -2.45905000    2.70473300   -2.16617700
 C                 -2.35960400   -2.85220300    1.12240500
 C                 -1.82933700   -3.89174100   -1.07782600
 C                 -2.12591800    0.43339000   -3.19157600
 C                 -4.16858000   -0.00544500   -0.18506900
 H                  4.93882300    1.09890900    2.91225400
 H                  5.01946000    0.18346700    1.39065400
 H                  4.18182200    1.75674400    1.43179600
 H                  5.01066900    1.20165100   -1.01131500
 H                  4.04155000   -1.45244700    3.44210300
 H                  4.82426600    2.02774800   -2.57414600
 H                  3.97248600    3.72445000   -0.53966800
 H                  5.04667900   -1.40692900   -0.70679500
 H                  2.69698100    5.73181900    0.18773300
 H                  4.89766300   -3.17409000   -0.58829500
 H                  4.24276100   -2.13616200    0.71009400
 H                  2.76054300   -3.01574000    4.92664700
 H                  4.13485700    0.39503600   -2.33988000
 H                  1.95680900    4.90266800    1.57764200
 H                  1.82792100    1.57419100    1.32536800
 H                  0.98484900   -3.13914700    4.77092500
 H                  0.91882700    5.66088600    0.34942500
 H                  0.58465500    2.24419200    3.69903900
 H                  3.92545100   -2.28228800   -3.06384800
 H                  2.04101600   -3.84121800    3.52441200
 H                  0.08690300    3.18593700    2.26867300
 H                  1.88368600   -1.99521000    0.71712900
 H                 -0.79766200    3.36786400    3.81777500
 H                  1.77845600    0.35958900   -2.09898800
 H                 -0.91565700    0.38145600    4.57259500
 H                 -0.25613700   -1.62364300    3.28193900
 H                  2.68422500   -2.46402700   -5.11495600
 H                 -0.31292200    3.57323500   -0.17495800
 H                  0.20338000   -3.59546600    1.71698200
 H                 -2.29693600    1.50766800    4.66106100
 H                  0.59136800   -4.37572200    0.16055800
 H                 -0.01840200    3.16258900   -3.33211000
 H                  1.47151200   -1.16007900   -5.05337600
 H                 -2.84636300    2.99949400    2.65400500
 H                 -2.43691800   -0.01283200    3.71896500
 H                 -2.15308300    2.57791500    1.05448500
 H                  0.24474700    1.52551300   -3.98406900
 H                 -0.73788300   -5.01808700    1.16474900
 H                  0.94324300   -2.85707700   -5.05022900
 H                 -1.95741000    3.61469100   -1.79565600
 H                 -2.00559200   -2.17764000    1.92076600
 H                 -0.37237500   -2.06631800   -2.92674400
 H                 -1.14135900    2.50316600   -4.55746000
 H                 -3.25675900    1.44418400    1.88357300
 H                 -3.09215700    2.31911600   -1.34975000
 H                 -1.03877300   -4.18730300   -1.78842300
 H                 -2.73044600   -3.78470700    1.58278500
 H                 -3.10573700    2.99672600   -3.01517500
 H                 -1.37756200   -0.26216100   -3.60369800
 H                 -3.20701000   -2.36539700    0.61593400
 H                 -2.36528800   -4.80774100   -0.76747900
 H                 -2.53698300   -3.22993900   -1.60807300
 H                 -2.71526000   -0.11927900   -2.44489700
 H                 -2.79860100    0.74400100   -4.01188600
 N                 -0.59888000    0.58108300    1.81782200
 N                 -0.63377900    1.21851000   -1.40855500
 N                 -0.59018300   -1.90500000   -0.28068400
 N                 -3.00866600   -0.02988600   -0.08895900
 V                 -0.96712900   -0.03863800    0.02762300
 N                 -5.47170700    0.01676700   -0.30570000
 C                 -6.28496700   -1.02046600    0.30182400
 H                 -6.96188800   -1.45746700   -0.45334700
 H                 -5.63447800   -1.81534800    0.69540200
 H                 -6.88884100   -0.60811400    1.13091300
 C                 -6.13361800    1.13891900   -0.94621000
 H                 -6.80239100    0.77344000   -1.74532800
 H                 -6.72901200    1.71142900   -0.21160500
 H                 -5.38012700    1.80448500   -1.39212000

105
eta1-Me2NCN-2B
 C                  0.49252900    1.37078600   -3.69702000
 C                  2.57500400    1.81417900   -2.38412500
 C                 -4.56538400    0.59209200   -2.60208100
 C                  1.34297900    0.90833100   -2.50656600
 C                 -3.07995100    4.26090900   -1.45920300
 C                  1.80504600   -0.51981800   -2.77402100
 C                 -1.77546800    3.77840900   -0.88432900
 C                 -1.20726100    2.58025700   -1.32297800
 C                 -1.09916800    4.52957900    0.08571400
 C                  0.03177300    2.12832000   -0.83798000
 C                 -0.98178300   -3.50275500   -2.67714300
 C                 -4.03154000   -0.31675800   -1.52951800
 C                  5.89726200   -2.14135000   -1.26609000
 C                  0.13070900    4.10803200    0.59930500
 C                 -2.72595300   -0.81073600   -1.59647900
 C                  0.68438400    2.91847800    0.11814800
 C                  0.84221400    4.89599100    1.66456700
 C                  5.53065500    0.09047900   -0.14022100
 C                  5.21912100    2.39016000    0.86058800
 C                  5.07850400   -1.20005900   -0.42717700
 C                  4.75668400    0.98146300    0.61257100
 C                 -4.84383000   -0.71353800   -0.46211100
 C                 -0.57224400   -3.41558700   -1.19950400
 C                 -2.20754100   -1.67865100   -0.62299500
 C                  0.92473900   -3.69125200   -1.07090100
 C                  3.82745500   -1.59553100    0.05784300
 C                  3.51022200    0.55784000    1.07482500
 C                  3.01222300   -0.72769300    0.80063300
 C                 -1.31790400   -4.51434100   -0.42695200
 C                 -4.37192800   -1.59394100    0.51964200
 C                 -3.05821800   -2.05888300    0.43069700
 C                 -3.33270600    0.60044300    3.54676900
 C                 -1.87397200    0.74480900    1.66913000
 C                 -3.78690600    2.16711300    1.65576200
 C                 -5.27602000   -2.05609300    1.63008000
 C                  1.54804600   -1.53381200    2.60781100
 C                  2.68920400   -2.46538000    3.03600100
 C                  1.51232000   -0.32382900    3.55575400
 C                  0.23609100   -2.30981400    2.74170800
 H                  1.07550400    1.30748400   -4.63328600
 H                  0.16264000    2.41604300   -3.57624700
 H                  3.16726000    1.80087400   -3.31692600
 H                 -0.40325100    0.73357500   -3.80445500
 H                 -2.91289900    4.84998600   -2.38043000
 H                 -3.75260300    1.12219000   -3.12560000
 H                  2.40001800   -0.57897900   -3.70185800
 H                 -5.12602300    0.01966500   -3.36453700
 H                  2.27789600    2.85831500   -2.18421100
 H                 -5.25733300    1.34625900   -2.18898800
 H                 -3.62147700    4.91297800   -0.75235000
 H                  0.93491700   -1.18936000   -2.88244800
 H                  3.21752200    1.47017200   -1.55595900
 H                 -0.43496800   -2.75663200   -3.27872700
 H                 -1.74072200    1.95692800   -2.04383800
 H                 -2.06170100   -0.50449000   -2.40938800
 H                  6.94639000   -1.81065300   -1.34072200
 H                  1.91952900    4.98908600    1.44237700
 H                 -1.54106200    5.46564200    0.44606800
 H                 -3.73962200    3.41892100   -1.73029100
 H                  5.49471500   -2.20504400   -2.29440700
 H                  4.78506800    3.08090400    0.11264900
 H                  2.44998700   -0.88173700   -1.95208400
 H                 -0.76855500   -4.50469900   -3.09129600
 H                 -2.06168900   -3.30732300   -2.79574900
 H                  6.50834900    0.41295800   -0.51512600
 H                  1.64624500    2.56724100    0.49894700
 H                  0.42558100    5.91191900    1.76616600
 H                  5.88812500   -3.16384200   -0.85085300
 H                  1.52027500   -2.96537500   -1.64804500
 H                  4.90682700    2.74910100    1.85609100
 H                  0.75806800    4.40001300    2.64960900
 H                 -5.87216400   -0.33796100   -0.39943300
 H                  6.31632600    2.47698700    0.79191200
 H                  1.16533000   -4.69715100   -1.45692300
 H                  3.45825100   -2.60473700   -0.14474900
 H                  2.88016000    1.24731600    1.64114500
 H                 -2.41096600   -4.41227600   -0.52898600
 H                 -1.03604900   -5.50952100   -0.81444000
 H                  1.24305800   -3.62823900   -0.01757600
 H                 -1.06382300   -4.47739400    0.64622300
 H                 -2.65858600   -2.70915400    1.21311100
 H                 -5.89306000   -2.91485300    1.30548700
 H                 -5.97465600   -1.26249200    1.94834600
 H                  2.73452100   -3.35027300    2.37720400
 H                  3.66602900   -1.95534400    2.98551600
 H                 -4.70083300   -2.38775700    2.51099600
 H                  2.48538200    0.19460800    3.57327900
 H                  0.74432700    0.39597000    3.22465500
 H                  0.24835600   -3.20371200    2.09720400
 H                 -0.62966000   -1.69822200    2.44257000
 H                  2.53614100   -2.81190100    4.07356100
 H                  1.28514200   -0.63716200    4.59159600
 H                  0.08797200   -2.63401500    3.78742000
 N                  0.58008600    0.89546900   -1.24758500
 N                 -0.85330600   -2.07265900   -0.66490100
 N                 -0.96022900    0.30472700    1.10177600
 N                  1.71668200   -1.12301400    1.20404900
 V                  0.37115800   -0.66605600   -0.11741500
 H                 -2.52724800   -0.03644300    3.94199900
 H                 -3.24123000    2.68228800    0.85158500
 N                 -2.88378600    1.25050400    2.32949400
 H                 -4.22339300   -0.02564400    3.35678600
 H                 -3.58134200    1.36670100    4.30092400
 H                 -4.14293100    2.91640000    2.38253800
 H                 -4.64752800    1.62318800    1.22360700

105
eta2-Me2NCN-1
 Mo                 0.01963000   -0.65533800    0.05430000
 N                  2.28273600   -1.83264500    2.13118400
 N                 -0.51368400    0.76452400    1.34705400
 N                  0.51228400   -2.51154400    0.67575000
 N                  1.36200900    0.03130800   -1.22613000
 N                 -1.50072200   -1.56169300   -0.95815400
 C                 -0.02202900    1.59397100    3.65494800
 C                  1.75040100    5.07971200    0.39073800
 C                  5.51806300    1.92795300    0.75457800
 C                  3.00140100   -0.70850800    2.66555300
 C                 -2.36761300    1.22690400    2.88684600
 C                 -0.92230100    0.72094600    2.77207200
 C                  0.54723100    4.18568600    0.28446800
 C                 -0.86010500   -0.71098700    3.29519000
 C                  0.54463300    2.92749600    0.88297500
 C                  4.78288200    0.79252600    0.09860200
 C                 -0.56750500    4.56735800   -0.47570700
 C                 -0.54361200    2.05111000    0.74166100
 C                  5.40031700   -0.44851900   -0.09105300
 C                  2.71905100   -3.15050600    2.52459300
 C                  3.44564800    0.93846600   -0.27500500
 C                 -1.66463500    3.72029200   -0.63865200
 C                 -1.64422600    2.46751900   -0.01252900
 C                  1.28635100   -1.68472500    1.25632000
 C                 -5.04874300   -1.72557500    2.52370200
 C                 -2.84183800    4.11661100   -1.48412300
 C                  4.70499500   -1.53100700   -0.64033400
 C                  2.72533500   -0.12152000   -0.84276800
 C                  5.37187200   -2.86334600   -0.84234200
 C                 -4.53732400   -1.20605400    1.20969800
 C                  3.37313400   -1.34881600   -1.02084700
 C                 -5.24922600   -0.25316200    0.47910200
 C                  1.66745200    2.14511700   -2.52254700
 C                 -3.30317900   -1.64353600    0.71562200
 C                 -4.75696100    0.25850100   -0.72941700
 C                 -5.55351800    1.26686400   -1.50988000
 C                 -2.76664100   -1.13959400   -0.47637600
 C                  1.16235600    0.69559900   -2.54883000
 C                 -3.52094300   -0.19332100   -1.19187200
 C                 -0.32021700    0.73331700   -2.90312300
 C                  1.92582700   -0.06114200   -3.64238400
 C                 -1.93047100   -4.02551100   -0.86242000
 C                 -1.52054100   -2.82787500   -1.73173800
 C                 -0.13289400   -3.09880400   -2.30989500
 C                 -2.50924900   -2.70485500   -2.90042300
 H                 -0.32765800    1.49361200    4.71123100
 H                  1.46955600    6.14591500    0.36243700
 H                 -0.09559900    2.66014600    3.38574300
 H                  5.43878700    1.86710400    1.85701900
 H                  1.03214300    1.28147900    3.57236100
 H                  2.31001700    4.89537800    1.32299300
 H                  5.10594600    2.90488600    0.45054700
 H                 -2.71802800    1.14615500    3.93102600
 H                  6.59241700    1.91534500    0.50481200
 H                  2.91466900   -0.67373900    3.76948700
 H                  2.58052000    0.21296800    2.24081900
 H                 -1.27968500   -0.74787400    4.31498800
 H                  2.44541000    4.90113800   -0.45200000
 H                  1.40875900    2.59434200    1.46203900
 H                 -2.44498400    2.28466400    2.58485100
 H                  4.07256300   -0.76007200    2.39489800
 H                  0.17535700   -1.08102800    3.33786000
 H                  2.65512800   -3.27716200    3.62220000
 H                  6.44768200   -0.57847100    0.20373400
 H                 -0.57369200    5.55090500   -0.95827200
 H                 -3.03595800    0.63486400    2.24092100
 H                  2.93575400    1.88933900   -0.10949100
 H                 -1.44221300   -1.39831600    2.66228900
 H                 -4.47994100   -1.28815700    3.36572800
 H                  2.07285000   -3.89619300    2.03791000
 H                 -3.79494900    3.92888800   -0.96051100
 H                 -4.93940100   -2.82153000    2.59313100
 H                 -2.80387700    5.18306000   -1.76017600
 H                  3.76794100   -3.32216100    2.21438000
 H                  6.33915400   -2.91628100   -0.31595100
 H                 -2.49604700    1.78924300   -0.10652200
 H                 -6.11193100   -1.47587600    2.67371100
 H                  1.18169900    2.71130500   -1.71247000
 H                  2.76026800    2.19603700   -2.39255900
 H                 -6.21467000    0.10061600    0.85787800
 H                  5.56437500   -3.05505300   -1.91387200
 H                 -2.72888400   -2.39222300    1.26686200
 H                 -5.88263100    2.10423900   -0.86937700
 H                 -2.86783900    3.52824000   -2.42018400
 H                  4.73537100   -3.68790300   -0.47649400
 H                  1.42362200    2.63540600   -3.48143500
 H                  2.80396500   -2.17873000   -1.44872600
 H                 -0.88631400    1.31154500   -2.15356200
 H                 -4.96601200    1.68631100   -2.34277200
 H                 -6.46405000    0.81032000   -1.93938600
 H                  3.01113800   -0.05911400   -3.44751400
 H                 -3.11264900    0.19312400   -2.12911400
 H                 -1.26117600   -4.10048400    0.00883100
 H                 -0.44913700    1.23110400   -3.87950300
 H                  0.60233300   -3.24189800   -1.50406500
 H                 -0.75531400   -0.27361700   -2.95150800
 H                 -2.97317000   -3.93201500   -0.51517200
 H                  1.75530100    0.42147100   -4.62060600
 H                  1.59367700   -1.10929100   -3.71173900
 H                  0.19526500   -2.26458700   -2.94791200
 H                 -1.86008500   -4.95896200   -1.44960200
 H                 -3.54107000   -2.54266700   -2.54639600
 H                 -2.23798800   -1.86652200   -3.56561900
 H                 -0.15973100   -4.01271900   -2.92841600
 H                 -2.49835500   -3.63355600   -3.49758100

13
PhCN
 C                  0.00000000    0.00000000    0.60421200
 C                  0.00000000    0.00000000   -2.18415300
 C                  0.00000000   -1.21543600   -0.09693700
 C                  0.00000000    1.21543600   -0.09693700
 C                  0.00000000    1.20941900   -1.48812800
 C                  0.00000000   -1.20941900   -1.48812800
 H                  0.00000000   -2.15735800    0.45695800
 H                  0.00000000    2.15735800    0.45695800
 H                  0.00000000    2.15704900   -2.03402800
 H                  0.00000000   -2.15704900   -2.03402800
 H                  0.00000000    0.00000000   -3.27809700
 C                  0.00000000    0.00000000    2.03690900
 N                  0.00000000    0.00000000    3.19633500

107
PhCN-2A
 N                 -0.64899300   -1.57019500    0.88052600
 N                 -0.38043800    1.68986400    0.87675600
 N                 -0.75007200    0.11007500   -1.96316200
 C                  0.48686200   -2.22120700    0.34025200
 C                  0.36770700   -3.16792600   -0.69326600
 C                  1.48518900   -3.78512700   -1.25362300
 C                  2.75249400   -3.45912900   -0.75104500
 C                  2.91120600   -2.52667300    0.27625800
 C                  1.77127200   -1.90960200    0.80534500
 C                 -1.41362700   -2.29844500    1.90837900
 C                  0.88716600    1.47947200    1.47844900
 C                  0.99276700    1.05763200    2.81456800
 C                  2.22838300    0.79516800    3.40647200
 C                  3.38853400    0.98934500    2.64592400
 C                  3.32600800    1.42042700    1.31853900
 C                  2.07039600    1.64792700    0.74432200
 C                 -0.94803700    3.03976500    1.01874600
 C                  0.50000800    0.67181200   -2.31522200
 C                  0.63021700    2.04092400   -2.61346100
 C                  1.86348800    2.60721900   -2.93188700
 C                  2.99191200    1.77566000   -2.97071100
 C                  2.90191600    0.41181800   -2.68649400
 C                  1.65252200   -0.12379600   -2.34926500
 C                 -1.67126200   -0.22932300   -3.06563200
 C                  1.33762000   -4.73836900   -2.40697600
 C                  4.27326100   -2.17954600    0.80825400
 C                 -0.49773800   -3.20273900    2.74378600
 C                 -2.50479500   -3.16694600    1.26275400
 C                 -2.05553100   -1.29470800    2.87072300
 C                  2.30344600    0.26500700    4.81151200
 C                  4.57546100    1.65711300    0.51718400
 C                 -1.33716800    3.32073600    2.47704700
 C                  0.05597000    4.10665600    0.55700600
 C                 -2.19872600    3.15729800    0.14884800
 C                  1.99341600    4.08556800   -3.17158600
 C                  4.10888600   -0.48065600   -2.76380100
 C                 -2.40157500   -1.53320900   -2.72941900
 C                 -0.91586900   -0.46260000   -4.38036300
 C                 -2.68848600    0.90113300   -3.28532800
 H                 -0.62932700   -3.39689100   -1.07631800
 H                  3.63805400   -3.94509300   -1.17611400
 H                  1.86952700   -1.17252200    1.60658600
 H                  0.07221900    0.91004000    3.38384900
 H                  4.36607300    0.79309800    3.10065100
 H                  1.99727400    1.96714100   -0.29839700
 H                 -0.26115300    2.67204300   -2.56523800
 H                  3.96656500    2.20789800   -3.22432900
 H                  1.55678000   -1.18700700   -2.11129800
 H                  2.14100500   -5.49430300   -2.41514700
 H                  0.36941800   -5.26563900   -2.37445900
 H                  1.38431800   -4.19928600   -3.37226800
 H                  4.30876700   -2.27656700    1.90744000
 H                  5.05289600   -2.83139000    0.38005200
 H                  4.53428700   -1.13269900    0.57575400
 H                 -1.07849200   -3.68907000    3.54749800
 H                 -0.03211600   -3.99138700    2.12977200
 H                  0.31239200   -2.61330200    3.20691100
 H                 -3.17491300   -2.54995800    0.64090200
 H                 -2.05613000   -3.93538600    0.61134300
 H                 -3.11198300   -3.68685200    2.02725400
 H                 -2.68280500   -1.81868600    3.61457300
 H                 -1.27446300   -0.73576100    3.40957000
 H                 -2.68356200   -0.56047200    2.34465600
 H                  1.54352000    0.73203200    5.46096700
 H                  2.12179900   -0.82642700    4.83093500
 H                  3.29487700    0.44249300    5.26069300
 H                  4.72885400    2.73673900    0.33437700
 H                  5.47001800    1.27616900    1.03741000
 H                  4.51040600    1.17381000   -0.47174500
 H                 -2.03977900    2.54867600    2.83727900
 H                 -0.45080000    3.31388800    3.13373500
 H                 -1.82148700    4.30961200    2.57320700
 H                 -0.38966800    5.11416900    0.63735600
 H                  0.97122000    4.08940800    1.17174300
 H                  0.34831300    3.93371200   -0.49262600
 H                 -2.54386700    4.20541200    0.11729700
 H                 -1.98977900    2.82457700   -0.88265900
 H                 -3.02108000    2.54548400    0.55037000
 H                  2.31144600    4.60820400   -2.24979800
 H                  2.74485700    4.30691600   -3.94877400
 H                  1.03377000    4.52934400   -3.48455500
 H                  4.06405800   -1.12660800   -3.66021400
 H                  5.04342900    0.10211500   -2.82096900
 H                  4.16331000   -1.15101100   -1.89021200
 H                 -3.16653400   -1.76290900   -3.49311500
 H                 -1.68144500   -2.36656600   -2.69839900
 H                 -2.89592200   -1.48547000   -1.74795900
 H                 -1.62377500   -0.77953200   -5.16646500
 H                 -0.40214500    0.44937500   -4.72669300
 H                 -0.15475000   -1.25209000   -4.25960600
 H                 -3.25278900    1.10124300   -2.35951500
 H                 -2.17294700    1.83320800   -3.57246600
 H                 -3.40606300    0.64890000   -4.08815700
 C                 -4.09470600    0.06035900    0.11925600
 N                 -2.93667800    0.12183400    0.06671800
 V                 -0.92576800    0.09493600   -0.04430400
 C                 -5.50881000   -0.04395000    0.18982800
 C                 -6.31069100    0.63765700   -0.74145500
 C                 -6.09397800   -0.84031100    1.18971000
 C                 -7.69345200    0.52045400   -0.66445300
 H                 -5.83991800    1.24809100   -1.51621700
 C                 -7.47830800   -0.94658000    1.25235200
 H                 -5.45524400   -1.36757300    1.90301200
 C                 -8.27685200   -0.26835800    0.32920400
 H                 -8.32252900    1.04812000   -1.38648700
 H                 -7.93918700   -1.56476100    2.02755000
 H                 -9.36574200   -0.35649800    0.38390500

107
PhCN-2B
 V                  6.71298900   12.00967700   15.67506400
 N                  7.98251100   13.47007700   15.68424900
 N                  6.93333600   10.52347400   16.89752400
 N                  4.97720200   12.29297200   14.86815200
 N                  7.51965800   10.92937300   14.14371200
 C                  8.51100300   13.69636300   16.97631700
 C                  7.89495900   14.59673900   17.85799300
 C                  8.35293900   14.77613700   19.16792600
 C                  9.46679900   14.04808000   19.59320300
 C                 10.11909400   13.14978100   18.73972800
 C                  9.63293700   12.98957100   17.44221100
 C                  8.63959700   14.16510400   14.56395200
 C                  7.63473000   15.71307900   20.09878100
 C                 11.27314800   12.31949800   19.22783000
 C                  7.73371800   14.09548100   13.33351800
 C                  8.85605200   15.64515600   14.90572400
 C                  9.99785500   13.53212800   14.22192700
 C                  7.64460100    9.37285100   16.49301700
 C                  9.04398200    9.31750100   16.58981700
 C                  9.77434700    8.24012200   16.08253600
 C                  9.08252600    7.18538800   15.47558000
 C                  7.68863400    7.19636200   15.37514200
 C                  6.98758000    8.29147900   15.88877800
 C                  6.39563000   10.51226400   18.26764000
 C                 11.27489400    8.21153000   16.18221100
 C                  6.95057700    6.06044600   14.72228400
 C                  5.61652700   11.80901900   18.46164400
 C                  7.52882700   10.45381900   19.29972700
 C                  5.44286500    9.33189500   18.49542600
 C                  4.60576800   11.24943600   13.99027400
 C                  4.09188600   10.04456500   14.49017400
 C                  3.80112400    8.96086600   13.65531600
 C                  4.03185100    9.09494300   12.28288800
 C                  4.54075700   10.28406800   11.74209800
 C                  4.81643900   11.34673500   12.60349500
 C                  3.98451600   13.35701700   15.09025200
 C                  3.22504300    7.69431900   14.22556700
 C                  4.83597600   10.39152300   10.27106300
 C                  3.58361800   14.03496300   13.77174400
 C                  4.59956300   14.41896800   16.00031500
 C                  2.71782400   12.79497000   15.75165900
 C                  7.95927300   10.13782700   13.42402300
 C                  8.49207100    9.11672100   12.59238300
 C                  9.88213700    8.98506800   12.45434800
 C                 10.39334300    7.94289800   11.69047000
 C                  9.52750300    7.03980900   11.06963900
 C                  8.14499600    7.17733300   11.20688000
 C                  7.61732800    8.21412200   11.96824800
 H                  7.03004400   15.16215800   17.49976900
 H                  9.83458400   14.17893700   20.61695700
 H                 10.10874000   12.27385300   16.76793400
 H                  6.68182600   15.27156700   20.44567400
 H                  7.38734000   16.66607900   19.60003900
 H                  8.23973200   15.94056100   20.99190300
 H                 11.98500300   12.09880100   18.41437600
 H                 10.91679200   11.34931700   19.62362300
 H                 11.82359500   12.82370200   20.03974100
 H                  7.55846300   13.05625600   13.01480900
 H                  8.19456900   14.63884300   12.48972100
 H                  6.75357200   14.55104200   13.54889300
 H                  9.31102000   16.17551600   14.05047000
 H                  9.52185900   15.76518400   15.77699900
 H                  7.89401300   16.13208600   15.14347700
 H                 10.44076000   14.00515400   13.32651800
 H                  9.87656800   12.45269500   14.02552700
 H                 10.71327200   13.65434900   15.05222100
 H                  9.56090600   10.16367900   17.04879000
 H                  9.64481800    6.34531200   15.05224100
 H                  5.90304200    8.34829500   15.77078600
 H                 11.67958200    9.20217500   16.44917700
 H                 11.73680100    7.89667400   15.22939300
 H                 11.61225800    7.49705900   16.95576100
 H                  7.59393500    5.51798900   14.00931600
 H                  6.06130600    6.42156100   14.17767700
 H                  6.59768400    5.32968800   15.47408700
 H                  5.19391000   11.87210200   19.47936000
 H                  4.78244500   11.86551000   17.74135900
 H                  6.27790600   12.68587400   18.33093100
 H                  8.20643200   11.31420000   19.16812300
 H                  8.11570900    9.52568800   19.18888200
 H                  7.12418100   10.47956900   20.32764200
 H                  5.96505200    8.36705200   18.38219600
 H                  4.61026300    9.36057100   17.77070400
 H                  5.01667500    9.36993400   19.51387800
 H                  3.93847500    9.96333100   15.56980700
 H                  3.80590000    8.25458200   11.61587300
 H                  5.24037300   12.27352200   12.20763500
 H                  3.68444900    7.44190700   15.19687700
 H                  3.37117100    6.83866800   13.54517200
 H                  2.13760800    7.79597100   14.39922600
 H                  4.78754900   11.43758500    9.92600300
 H                  4.12523500    9.79878700    9.67042700
 H                  5.85208500   10.01801600   10.03908700
 H                  3.09557600   13.32341700   13.08492100
 H                  4.46991200   14.45231800   13.26398300
 H                  2.87408600   14.85935800   13.96393000
 H                  5.51832700   14.83198500   15.55264300
 H                  4.86120000   14.00252600   16.98723300
 H                  3.88409900   15.24279800   16.16774000
 H                  2.95754300   12.32418100   16.72054100
 H                  2.24475200   12.03158700   15.11032500
 H                  1.97751800   13.59530500   15.93055900
 H                 11.47545900    7.82971600   11.58160100
 H                  9.93586200    6.21911500   10.47252700
 H                  7.47139600    6.46590400   10.72122600
 H                 10.54525800    9.69071600   12.96047600
 H                  6.53844600    8.33253900   12.10458600

107
PhCN-1
 C                  5.57253100    1.44763700   -0.15206000
 C                  2.30920600    5.19718000   -0.98962100
 C                  3.90165200    3.27627400   -0.62137900
 C                  4.21479600    1.91670600   -0.59113200
 C                  2.63078000    3.72908900   -1.00425300
 C                  3.22747300    0.99156700   -0.95435900
 C                  5.90304700   -1.51219800    1.99051900
 C                  1.66489800    2.78705300   -1.35004800
 C                  1.46639600    0.76923600   -3.97447500
 C                  1.94077000    1.40681900   -1.32290700
 C                  4.96255600   -2.40100200   -0.17595900
 C                  4.74511700   -1.84957800    1.09362800
 C                 -0.88376500    1.04816400   -3.16648000
 C                  0.42694600    0.27808200   -2.96127600
 C                  4.13707900   -3.29934500   -2.39185800
 C                  3.89992800   -2.76416800   -1.00772700
 C                  3.43137600   -1.64386300    1.51648600
 C                  0.02543100    3.57663700    1.88781400
 C                  1.55212600    1.64980100    2.30566300
 C                  0.19868100   -1.21368200   -3.22113400
 C                 -4.01873400    3.57392800   -1.48412000
 C                  2.59492200   -2.57902500   -0.54063700
 C                  2.33848800   -2.00471200    0.71166700
 C                  0.09066900    2.09245400    2.26311400
 C                 -2.33668100    2.41690200   -0.01443300
 C                 -3.67308900    2.63010200   -0.36566900
 C                 -1.97974500    1.54501200    1.02065200
 C                 -0.52996100    1.89501300    3.65082700
 C                  1.24315700   -3.40293000    2.96606100
 C                  0.31935100   -2.81579700    1.89385600
 C                 -4.66613600    1.94561900    0.33934900
 C                 -4.76265100   -0.87744800   -1.53301500
 C                 -6.09757900   -1.24589200   -1.63428700
 C                 -3.00396100    0.88800200    1.71940700
 C                 -0.89720700   -2.21468500    2.59638000
 C                 -0.12928700   -3.93687000    0.94744400
 C                 -2.52049600   -1.29483700   -0.65101100
 C                 -4.34625000    1.06407700    1.37943400
 C                 -3.86423200   -1.68499100   -0.80215900
 C                 -6.56465000   -2.41237500   -1.02264700
 C                 -5.42272700    0.26485400    2.05764500
 C                 -4.33753600   -2.86749100   -0.19158100
 C                 -5.67652300   -3.21821600   -0.30496300
 H                  5.57599200    1.21958200    0.92944100
 H                  3.10656400    5.78996300   -1.47066700
 H                  4.66712700    4.00874500   -0.34119300
 H                  2.20579800    5.56916500    0.04649700
 H                  6.34422000    2.21462200   -0.33298800
 H                  5.86540200    0.52236300   -0.67485300
 H                  1.36249200    5.40815400   -1.51323500
 H                  6.77707400   -1.16663200    1.41333400
 H                  1.64398500    1.85406600   -3.89361500
 H                  5.63624500   -0.72551300    2.71566800
 H                  1.11625900    0.55477400   -4.99911000
 H                  5.99035000   -2.54667100   -0.52686500
 H                  3.44910700   -0.07867100   -0.95354500
 H                  2.43216900    0.25699100   -3.82300100
 H                  6.22279400   -2.39846100    2.56998300
 H                  0.65932400    3.11560000   -1.62520200
 H                 -0.72380000    2.13409000   -3.05538900
 H                  5.18870100   -3.59530700   -2.53906100
 H                 -1.29224700    0.86943400   -4.17769100
 H                  0.47238300    3.74081300    0.89351400
 H                  0.58236200    4.18407600    2.62339200
 H                  2.05673500    1.81410100    1.33627100
 H                  3.50061500   -4.17675800   -2.59903600
 H                  3.23656200   -1.18935100    2.49135100
 H                  2.10844400    2.22992900    3.06206200
 H                 -1.63751400    0.74110300   -2.42359700
 H                 -3.87997700    4.62705800   -1.17710200
 H                 -3.37268600    3.40538100   -2.36401700
 H                 -1.01686500    3.93662600    1.86759600
 H                 -1.53741200    2.91571500   -0.56914000
 H                 -0.21588700   -1.37183200   -4.23273900
 H                  3.89389700   -2.53557900   -3.15405700
 H                  1.15561900   -1.75785500   -3.15050400
 H                  1.62964300    0.58120400    2.57401400
 H                 -5.06807900    3.45773800   -1.80259400
 H                  1.74289300   -2.84541000   -1.17086100
 H                 -0.49953700   -1.64698800   -2.48918800
 H                  0.00754100    2.49567500    4.40615600
 H                  1.57840100   -2.61930400    3.66715100
 H                  2.13642600   -3.87407400    2.52355800
 H                 -4.39912900    0.04225600   -1.99597000
 H                 -1.58842000    2.20524400    3.65983100
 H                 -6.78745700   -0.60877200   -2.19578200
 H                 -0.47899400    0.83340400    3.94847700
 H                 -0.58786300   -1.39180100    3.26235800
 H                  0.74102100   -4.41186900    0.46309800
 H                 -5.71661500    2.08616500    0.06151200
 H                  0.70241800   -4.17247400    3.54408800
 H                 -1.62602300   -1.81213000    1.87687000
 H                 -0.78377000   -3.53111300    0.15759500
 H                 -2.72967500    0.19028900    2.51480200
 H                 -1.40617000   -2.98424800    3.20295900
 H                 -0.68079800   -4.72212500    1.49580300
 H                 -7.61814300   -2.69353500   -1.10584700
 H                 -6.34646500    0.85435300    2.18685300
 H                 -5.68195800   -0.62460300    1.45210700
 H                 -5.09861100   -0.09096900    3.04971200
 H                 -3.64371500   -3.49307300    0.37613700
 H                 -6.03423400   -4.13321200    0.17656500
 N                  0.93407700    0.44332400   -1.57880800
 N                 -0.61312100    1.25651600    1.26889300
 N                  1.00615500   -1.75258100    1.12875900
 N                 -1.43913600   -0.89427800   -0.39984700
 Mo                 0.24584700   -0.15885300    0.18389500

22
MesCN
 C                  0.06870900    0.00002600    0.59414400
 C                 -0.10529300   -0.00003100   -2.19663400
 C                  0.02441400   -1.23079000   -0.09262800
 C                  0.02445500    1.23081300   -0.09268000
 C                 -0.06324800    1.20228000   -1.48327900
 C                 -0.06328800   -1.20231400   -1.48322600
 H                 -0.10202200    2.15092800   -2.02863500
 H                 -0.10209400   -2.15098400   -2.02854200
 C                  0.15567100    0.00005500    2.02183200
 N                  0.22674900    0.00008100    3.18027900
 C                  0.06714500    2.52699600    0.66090400
 H                 -0.77750600    2.60610000    1.36769000
 H                  0.98957200    2.60894400    1.26223300
 H                  0.02477900    3.38690000   -0.02588300
 C                  0.06706100   -2.52694200    0.66101200
 H                  0.98948500   -2.60889400    1.26234500
 H                 -0.77759200   -2.60598700    1.36780200
 H                  0.02466700   -3.38687400   -0.02573600
 C                 -0.16350600   -0.00006700   -3.69680100
 H                  0.85540800   -0.00022800   -4.12715000
 H                 -0.68191100   -0.89383300   -4.08144800
 H                 -0.68165500    0.89382400   -4.08150200

116
MesCN-2B
 V                  6.66030200   12.02338900   15.53655000
 N                  7.88538300   13.52729400   15.58710800
 N                  6.90637700   10.52522600   16.75145300
 N                  4.89871600   12.33470700   14.80935800
 N                  7.56669700   10.98918400   14.01205800
 C                  8.53266900   13.63828700   16.83909200
 C                  8.03298800   14.47087700   17.85027300
 C                  8.62473200   14.52571300   19.11799200
 C                  9.75019900   13.73711800   19.36705100
 C                 10.28635400   12.89923000   18.38049300
 C                  9.67269200   12.86854900   17.12949400
 C                  8.38479200   14.39698700   14.50817600
 C                  8.03104100   15.39486300   20.19149400
 C                 11.45195600   11.99957000   18.68283700
 C                  7.52856300   14.18763700   13.25944700
 C                  8.28660900   15.87317800   14.91960700
 C                  9.84569100   14.08393200   14.15640200
 C                  7.60522600    9.35507500   16.38413900
 C                  8.98337500    9.22495300   16.61286400
 C                  9.69159700    8.08532500   16.21809800
 C                  9.00039100    7.05073000   15.58110800
 C                  7.62598100    7.14161700   15.33726800
 C                  6.94819600    8.29565400   15.73870700
 C                  6.37874400   10.53156200   18.12934600
 C                 11.16881800    7.97136400   16.47656000
 C                  6.89266200    6.01307300   14.66599100
 C                  5.59375700   11.82506900   18.31074900
 C                  7.50836700   10.49617800   19.16719700
 C                  5.43320100    9.34882100   18.37490300
 C                  4.47009900   11.30320800   13.94217200
 C                  3.94882800   10.10617900   14.45832900
 C                  3.53477700    9.06171500   13.62829100
 C                  3.63732200    9.22937100   12.24324900
 C                  4.16460200   10.40048600   11.68967500
 C                  4.58646900   11.41911400   12.54826000
 C                  3.90462100   13.38771800   15.09472100
 C                  2.97385700    7.79570600   14.21529800
 C                  4.27830900   10.56764100   10.19914700
 C                  3.44778500   14.08961000   13.80634400
 C                  4.53698800   14.44120700   16.00353700
 C                  2.66256900   12.80611800   15.78644700
 C                  8.21059200   10.21388800   13.43895200
 C                  8.99601400    9.19534500   12.83789300
 C                 10.39218400    9.18838500   13.04631100
 C                 11.11529800    8.10677900   12.55148400
 C                 10.49725800    7.05317500   11.86917200
 C                  9.11488400    7.10657000   11.66159900
 C                  8.34029700    8.16229800   12.13426900
 H                  7.14916100   15.07784100   17.63212800
 H                 10.21836200   13.76859400   20.35717800
 H                 10.05972200   12.21212600   16.34620700
 H                  7.07811100   14.97183600   20.56015500
 H                  7.81059500   16.40842800   19.81378900
 H                  8.70861200   15.49164200   21.05569900
 H                 12.00863100   11.73873000   17.76682200
 H                 11.10763500   11.05218300   19.13979200
 H                 12.15624900   12.46727000   19.39172900
 H                  7.62515300   13.16021000   12.87331800
 H                  7.84191800   14.88477300   12.46255600
 H                  6.46382100   14.36202000   13.48105400
 H                  8.64558300   16.52730400   14.10511000
 H                  8.89600700   16.08022300   15.81559700
 H                  7.24150500   16.14647600   15.14579100
 H                 10.18907300   14.71200600   13.31465000
 H                  9.94547400   13.02540700   13.86454700
 H                 10.51510000   14.27162300   15.01289300
 H                  9.50514800   10.05147600   17.10214400
 H                  9.54737200    6.15914900   15.25367300
 H                  5.88047300    8.40438800   15.53104600
 H                 11.59780100    8.93647900   16.79413300
 H                 11.70934100    7.63381500   15.57424700
 H                 11.38004600    7.23683500   17.27543800
 H                  7.44174500    5.64810000   13.78009300
 H                  5.88532500    6.32357700   14.34270200
 H                  6.77152900    5.15389500   15.35139500
 H                  5.17419800   11.89819200   19.32909200
 H                  4.75917200   11.86941900   17.59188500
 H                  6.25200900   12.70199100   18.16830600
 H                  8.19807700   11.34250500   19.01070200
 H                  8.08301000    9.55692500   19.09968700
 H                  7.09556300   10.56580800   20.18983300
 H                  5.95963700    8.38543000   18.26836900
 H                  4.59724700    9.36420900   17.65371600
 H                  5.01151300    9.39545800   19.39486700
 H                  3.88358800   10.00372300   15.54489100
 H                  3.32074400    8.41718100   11.57890100
 H                  5.03249300   12.33013700   12.13959700
 H                  3.41812800    7.57737300   15.20144100
 H                  3.15614300    6.92876900   13.55766900
 H                  1.88005200    7.87245500   14.36075200
 H                  5.22866800   11.05452500    9.91890500
 H                  3.46297800   11.20294600    9.80572900
 H                  4.22105300    9.59827900    9.67613000
 H                  2.94275500   13.38796900   13.12191600
 H                  4.30694800   14.53232000   13.27430900
 H                  2.73597700   14.89974000   14.04478700
 H                  5.44486000   14.86211900   15.54364400
 H                  4.82050200   14.01956600   16.98094300
 H                  3.82136500   15.26058300   16.19042000
 H                  2.93314000   12.30930300   16.73355500
 H                  2.16331700   12.06192500   15.14284000
 H                  1.93262900   13.60361000   16.01348500
 H                 12.19814200    8.08086600   12.71055800
 H                  8.62116300    6.29367900   11.11941800
 C                  6.86261800    8.21500500   11.90923400
 H                  6.31621600    8.44550700   12.83856100
 H                  6.60082800    9.01198200   11.19141300
 H                  6.48423500    7.26090200   11.51096500
 C                 11.07234700   10.30879700   13.77117400
 H                 11.11726900   11.21489900   13.14124400
 H                 10.52868500   10.57625100   14.69231500
 H                 12.10355100   10.03506800   14.04272400
 C                 11.29659200    5.87330900   11.39981000
 H                 11.33858900    5.09722900   12.18697000
 H                 10.84826300    5.40966400   10.50579800
 H                 12.33535300    6.15583900   11.16221800

116
MesCN-1
 C                  5.54214800    1.67243500   -0.25073300
 C                  1.97859700    5.20736700   -0.69692700
 C                  3.72103400    3.39212600   -0.52931100
 C                  4.13458900    2.06018800   -0.60472400
 C                  2.40575400    3.77215700   -0.82621200
 C                  3.20332700    1.08953600   -0.99126200
 C                  5.97384000   -1.24808500    1.92011500
 C                  1.49772200    2.78328500   -1.20252400
 C                  1.85624500    0.37943900   -3.89183500
 C                  1.87711800    1.43199700   -1.28901800
 C                  5.13595600   -2.18152200   -0.27028200
 C                  4.85915400   -1.65275500    0.99661100
 C                 -0.43832100    1.29182200   -3.48466900
 C                  0.59007800    0.24523500   -3.03702300
 C                  4.41326000   -3.12891400   -2.50125300
 C                  4.11395400   -2.60716400   -1.12376600
 C                  3.52671300   -1.53641700    1.39520300
 C                 -0.14436000    3.38075200    2.03517300
 C                  1.49097200    1.51812900    2.32115100
 C                  0.02461400   -1.15636800   -3.25964100
 C                 -4.29970900    3.33324700   -1.22650100
 C                  2.79112100   -2.50486600   -0.68277000
 C                  2.47374500   -1.96053200    0.56926800
 C                  0.00841600    1.88413700    2.32663300
 C                 -2.49828900    2.18803700    0.11607600
 C                 -3.85643900    2.36868500   -0.16116800
 C                 -2.06150000    1.30937200    1.11605300
 C                 -0.56372100    1.58535200    3.71788400
 C                  1.50853800   -3.60537100    2.66827000
 C                  0.51368700   -2.95675700    1.70104200
 C                 -4.79324800    1.64233300    0.57929400
 C                 -4.62928500   -1.01813900   -2.00328000
 C                 -5.97070700   -1.32444600   -2.20734700
 C                 -3.03095100    0.61260400    1.85302200
 C                 -0.66370800   -2.42795400    2.51700900
 C                  0.03579000   -4.01095200    0.69439200
 C                 -2.58615800   -1.34593800   -0.70382200
 C                 -4.39473800    0.76052400    1.58965300
 C                 -3.93686700   -1.67445200   -0.95369000
 C                 -6.65179600   -2.26241100   -1.42334800
 C                 -5.41842900   -0.04673200    2.33805300
 C                 -4.60070200   -2.62990800   -0.14459600
 C                 -5.94057900   -2.90468700   -0.40441500
 H                  5.63110300    1.46736900    0.83165200
 H                  2.70144900    5.88818600   -1.17935800
 H                  4.44329200    4.16008700   -0.22952900
 H                  1.90730200    5.50572900    0.36519400
 H                  6.25665800    2.47673100   -0.49487500
 H                  5.84988900    0.75522800   -0.77843900
 H                  0.99072700    5.37689400   -1.15534200
 H                  6.85227100   -0.88349800    1.36183500
 H                  2.30379600    1.38349600   -3.80516800
 H                  5.65352600   -0.45437600    2.61548800
 H                  1.61327100    0.20270400   -4.95412900
 H                  6.17742100   -2.26108500   -0.60146900
 H                  3.50142900    0.04108300   -1.06608800
 H                  2.61512300   -0.35938000   -3.57945000
 H                  6.30783100   -2.10612900    2.53311700
 H                  0.45866200    3.04851700   -1.41120000
 H                 -0.00441200    2.30559000   -3.47352000
 H                  5.48866600   -3.33119000   -2.63410400
 H                 -0.78890300    1.09010900   -4.51310800
 H                  0.26521400    3.62160500    1.04102900
 H                  0.39948700    3.97828000    2.78851000
 H                  1.96891300    1.75294000    1.35342600
 H                  3.86084600   -4.06202500   -2.70694400
 H                  3.28653200   -1.10712600    2.37118600
 H                  2.03005300    2.08922700    3.09680400
 H                 -1.30860000    1.27774200   -2.80808400
 H                 -4.55407600    4.31786300   -0.79127700
 H                 -3.50696300    3.50094300   -1.97510900
 H                 -1.20449400    3.68433700    2.05897200
 H                 -1.74345000    2.72319900   -0.46743500
 H                 -0.17282400   -1.31646300   -4.33415700
 H                  4.11158100   -2.39703500   -3.27346500
 H                  0.74595300   -1.91860800   -2.92213200
 H                  1.62505600    0.44355000    2.53424500
 H                 -5.19775000    2.96771600   -1.75341500
 H                  1.97170900   -2.82318100   -1.33201100
 H                 -0.91352100   -1.31193400   -2.71033300
 H                 -0.02238500    2.16133400    4.48956400
 H                  1.88103000   -2.87213500    3.40381600
 H                  2.37683300   -4.03182000    2.13916000
 H                 -1.63042900    1.85819200    3.77832100
 H                 -6.50465400   -0.81352000   -3.01594700
 H                 -0.46692800    0.51134200    3.95270100
 H                 -0.30992400   -1.70040500    3.26642300
 H                  0.89206000   -4.43178600    0.13978000
 H                 -5.85997600    1.75537100    0.35624800
 H                  1.00949400   -4.42128000    3.21978300
 H                 -1.39826000   -1.91939200    1.87512700
 H                 -0.65446900   -3.55577300   -0.03483700
 H                 -2.69805000   -0.08487100    2.62599400
 H                 -1.17827500   -3.25328000    3.03991600
 H                 -0.48088700   -4.84561900    1.20231300
 H                 -6.25985200    0.58255800    2.67701300
 H                 -5.83993400   -0.83765400    1.69047700
 H                 -4.97900600   -0.53414500    3.22406500
 H                 -6.45137100   -3.64600000    0.21977600
 N                  0.93040600    0.42079200   -1.60961800
 N                 -0.67619100    1.06948100    1.29932700
 N                  1.12286400   -1.81870000    0.97876500
 N                 -1.48735700   -0.99165300   -0.45479000
 Mo                 0.22036100   -0.25412600    0.11581100
 C                 -3.91777400   -0.02014100   -2.86124500
 H                 -3.48118100    0.78291900   -2.24300100
 H                 -3.08486900   -0.48960100   -3.41481300
 H                 -4.60157300    0.43732700   -3.59391600
 C                 -3.88076800   -3.29448700    0.98730800
 H                 -2.93113100   -3.75089200    0.65901500
 H                 -3.62448800   -2.55875600    1.77069900
 H                 -4.50106600   -4.08018500    1.44752400
 C                 -8.10890600   -2.54529300   -1.64880500
 H                 -8.38187300   -3.55793000   -1.30792300
 H                 -8.74405400   -1.82967400   -1.09278800
 H                 -8.37776200   -2.45795500   -2.71511800

13
DFBN
 C                  1.61911000    1.21460100    0.00001500
 C                  0.23244200    1.20051900    0.00000200
 C                 -0.49430700    0.00000000   -0.00000500
 C                  0.23244000   -1.20052000    0.00000300
 C                  1.61910700   -1.21460400    0.00001600
 C                  2.30336600   -0.00000200    0.00002200
 H                  2.14081700    2.17368800    0.00002000
 H                  2.14081300   -2.17369200    0.00002200
 H                  3.39672700   -0.00000300    0.00003300
 C                 -1.91899800    0.00000200   -0.00001900
 N                 -3.07759300    0.00000300   -0.00003000
 F                 -0.43670400   -2.33891000   -0.00000300
 F                 -0.43670000    2.33891100   -0.00000500

25
DFBN-C6H6
 C                  0.89483300   -0.19108300   -1.17037400
 C                  1.31169300   -1.19986000   -0.29095600
 C                  1.99029500   -0.91296600    0.88348000
 C                  2.25082500    0.41890000    1.19993600
 C                  1.83536100    1.45297600    0.36328200
 C                  1.15857400    1.13608500   -0.80447800
 H                  2.29739600   -1.73452900    1.53352500
 H                  2.78525700    0.65699700    2.12363200
 H                  2.01987100    2.50216800    0.60202100
 C                 -2.54643200    0.38264400   -0.82503800
 C                 -2.46213600   -0.98051700   -0.53677600
 C                 -1.90914000   -1.40556700    0.67067900
 C                 -1.43879400   -0.46680900    1.59082400
 C                 -1.52295400    0.89540600    1.30274300
 C                 -2.07765600    1.32059000    0.09417400
 H                 -2.96517400    0.71159600   -1.78030600
 H                 -2.81500900   -1.71372600   -1.26749500
 H                 -1.83563900   -2.47461200    0.89197200
 H                 -1.00131000   -0.79922800    2.53713500
 H                 -1.15148200    1.63035800    2.02332300
 H                 -2.13637500    2.38859100   -0.13644000
 F                  1.04403200   -2.45541600   -0.60410600
 F                  0.74499800    2.10193900   -1.60585500
 C                  0.22901200   -0.50284200   -2.39023400
 N                 -0.29799000   -0.75719600   -3.39034000

24
C6H6-C6H6
 C                 -1.12195400    0.70532300    0.61641900
 C                 -1.25727000   -0.60209500    0.14714300
 C                 -0.12308100   -1.37702300   -0.09618700
 C                  1.14649400   -0.84661200    0.13226700
 C                  1.28272200    0.45929000    0.60384300
 C                  0.14861300    1.23632000    0.84477600
 H                 -2.01137200    1.31426300    0.80533700
 H                 -2.25316500   -1.01812400   -0.03376700
 H                 -0.22856700   -2.39773300   -0.47529400
 H                  2.03544000   -1.45216200   -0.06738700
 H                  2.27900900    0.87574200    0.78170400
 H                  0.25514100    2.26141800    1.21271400
 C                 -0.64828900   -0.05236900   -3.73407400
 C                 -0.26363100   -0.60960600   -4.95408500
 C                  1.05536500   -0.48538900   -5.39251800
 C                  1.98858500    0.19594100   -4.61005200
 C                  1.60215700    0.75257600   -3.39030500
 C                  0.28376100    0.62948300   -2.95176400
 H                 -1.68067500   -0.15298800   -3.38507300
 H                 -0.99538100   -1.14504100   -5.56718000
 H                  1.35785600   -0.92255700   -6.34920600
 H                  3.02344700    0.29233900   -4.95326800
 H                  2.33319200    1.28274000   -2.77203300
 H                 -0.01581100    1.05626300   -1.99038400

107
DFBN-2A
 N                 -0.63387800    1.24844900    1.44034300
 N                 -0.60139200    0.69563700   -1.75002800
 N                 -0.59097800   -1.84939400    0.30806400
 C                  0.57231300    0.89744800    2.09946400
 C                  0.56460000    0.04269300    3.21376000
 C                  1.74569400   -0.35789300    3.83955300
 C                  2.96122600    0.14027500    3.35422900
 C                  3.00867400    1.00617900    2.25822800
 C                  1.81005300    1.36271500    1.63143300
 C                 -1.32387600    2.44968700    1.94144800
 C                  0.61529100    1.42626700   -1.73970800
 C                  0.62165500    2.82000400   -1.54797600
 C                  1.80937500    3.54747300   -1.49605900
 C                  3.02174400    2.86286700   -1.66421500
 C                  3.05625100    1.48221600   -1.86449200
 C                  1.84705000    0.77565300   -1.88735100
 C                 -1.25880700    0.55932300   -3.06095200
 C                  0.64130300   -2.18680100   -0.30193100
 C                  0.69423800   -2.69728200   -1.61232700
 C                  1.90526000   -3.00836400   -2.22817400
 C                  3.09189800   -2.81994900   -1.50466200
 C                  3.07918100   -2.32075400   -0.20131200
 C                  1.84790800   -1.99805100    0.38318700
 C                 -1.35576500   -2.95457700    0.92134800
 C                  1.70988300   -1.34144100    4.97628200
 C                  4.31310700    1.56830000    1.76598400
 C                 -0.34762800    3.62985300    2.05815500
 C                 -1.95021000    2.18211600    3.31734200
 C                 -2.43442700    2.85257000    0.96844200
 C                  1.79833900    5.02510300   -1.21952400
 C                  4.35616800    0.75432900   -2.06365200
 C                 -1.79299500    1.91367000   -3.54792000
 C                 -0.28191500    0.00503400   -4.10880100
 C                 -2.43163900   -0.41265500   -2.94413900
 C                  1.94622700   -3.48328000   -3.65384900
 C                  4.35217700   -2.14077500    0.57705800
 C                 -2.05749100   -2.44957500    2.18594200
 C                 -0.43435700   -4.10362500    1.35205500
 C                 -2.38876200   -3.50993300   -0.07104400
 H                 -0.39774200   -0.33173300    3.56965800
 H                  3.89568500   -0.15953600    3.84192100
 H                  1.82520400    2.02120200    0.75945800
 H                 -0.33503600    3.33021600   -1.41327400
 H                  3.96248500    3.42430800   -1.63281000
 H                  1.85192100   -0.30816100   -2.02644300
 H                 -0.24299900   -2.82498800   -2.16017900
 H                  4.05051700   -3.06585000   -1.97546400
 H                  1.81135400   -1.59621800    1.39956300
 H                  2.62723900   -1.29154700    5.58632700
 H                  0.84627500   -1.16172200    5.63910100
 H                  1.61968400   -2.37750200    4.59813000
 H                  4.40697500    2.63731600    2.03290000
 H                  5.17589600    1.03971500    2.20467100
 H                  4.38346700    1.50656200    0.66748100
 H                 -0.88011700    4.53085200    2.41082600
 H                  0.46464400    3.41340900    2.77149500
 H                  0.10911300    3.85290500    1.07895700
 H                 -2.64522600    1.32614000    3.25775800
 H                 -1.17577400    1.94947300    4.06791000
 H                 -2.51298800    3.06441600    3.67338100
 H                 -2.79770400    3.86701800    1.20791400
 H                 -2.06632700    2.84643900   -0.07161100
 H                 -3.29551600    2.17236900    1.03542500
 H                  0.80720600    5.46467500   -1.41916800
 H                  2.04333200    5.23171200   -0.16082500
 H                  2.54175400    5.55914700   -1.83634300
 H                  4.42284700    0.33577600   -3.08447800
 H                  5.22180600    1.42142300   -1.91642800
 H                  4.44609800   -0.09536700   -1.36644500
 H                 -2.48232000    2.34149900   -2.79860300
 H                 -0.97111200    2.63113500   -3.71128400
 H                 -2.33864900    1.80161100   -4.50252300
 H                 -0.79375700   -0.12262400   -5.07921900
 H                  0.57254700    0.68483000   -4.26175800
 H                  0.11481600   -0.97337900   -3.78933900
 H                 -2.82308700   -0.65953100   -3.94621800
 H                 -2.11938000   -1.34912800   -2.45025900
 H                 -3.25745200    0.02531700   -2.36399900
 H                  2.17510500   -2.64786500   -4.34197200
 H                  2.72355900   -4.25220600   -3.80378700
 H                  0.97768900   -3.90821700   -3.96524600
 H                  4.38520000   -2.82426300    1.44502700
 H                  5.24019500   -2.34293900   -0.04462300
 H                  4.43058000   -1.11616300    0.97726100
 H                 -2.72287700   -3.22873800    2.59956000
 H                 -1.30866400   -2.19283100    2.95202800
 H                 -2.65756000   -1.54793400    1.99465500
 H                 -1.02536900   -4.88261400    1.86530600
 H                  0.07337200   -4.56836400    0.49078300
 H                  0.34289900   -3.74291400    2.04725100
 H                 -3.07967100   -2.72123100   -0.40992400
 H                 -1.88344300   -3.91832400   -0.96258000
 H                 -2.98391600   -4.32453300    0.38180200
 C                 -4.10615900   -0.21818000    0.19848900
 N                 -2.95538300   -0.09866000    0.09801400
 V                 -0.96355500    0.01581400    0.00860500
 C                 -5.50151700   -0.38340200    0.32902900
 C                 -6.21236800    0.23340800    1.37422800
 C                 -6.22527000   -1.17997100   -0.57668000
 C                 -7.57994800    0.07062600    1.51661300
 C                 -7.59309500   -1.35721700   -0.45427700
 C                 -8.26125100   -0.72712800    0.59636800
 H                 -8.09197000    0.56806700    2.34265900
 H                 -8.11539100   -1.98442200   -1.17938400
 H                 -9.34114900   -0.86146900    0.70095000
 F                 -5.53776400    0.98139300    2.22890500
 F                 -5.56235100   -1.76331400   -1.55840100

107
DFBN-2B
 V                  6.58801100   12.05569300   15.57630700
 N                  7.86078300   13.51172300   15.57258500
 N                  6.86083000   10.55179400   16.77131200
 N                  4.82207200   12.36170000   14.87061600
 N                  7.43194500   11.02365200   14.04342000
 C                  8.54740600   13.59474000   16.80647100
 C                  8.09327000   14.43113900   17.83471000
 C                  8.72075300   14.46474900   19.08642100
 C                  9.83478500   13.65042100   19.29817700
 C                 10.32367400   12.80525200   18.29234600
 C                  9.67572800   12.79360300   17.05876400
 C                  8.39394900   14.32542700   14.46605600
 C                  8.17840500   15.34243700   20.17990000
 C                 11.47605600   11.87816500   18.56104500
 C                  7.47948200   14.18106700   13.24976100
 C                  8.42129100   15.80617900   14.87092500
 C                  9.81386800   13.89720100   14.06624500
 C                  7.53741300    9.37800600   16.37605100
 C                  8.91312200    9.21513700   16.59409500
 C                  9.59849400    8.07826500   16.15090500
 C                  8.88632600    7.08386500   15.47353700
 C                  7.51394300    7.21488500   15.22850400
 C                  6.85917600    8.36032500   15.68602800
 C                  6.34674800   10.55949300   18.15256400
 C                 11.07690400    7.94870500   16.39605300
 C                  6.74755800    6.15110400   14.49104100
 C                  5.56830800   11.85788100   18.33668000
 C                  7.48560300   10.51959000   19.17962100
 C                  5.39944500    9.37935400   18.40129900
 C                  4.42386100   11.30067600   14.02220500
 C                  3.86320000   10.13124800   14.55037000
 C                  3.56483300    9.02600800   13.74431000
 C                  3.83355300    9.10650900   12.37742500
 C                  4.38301400   10.26377900   11.80781700
 C                  4.66393400   11.34812200   12.63708100
 C                  3.83657400   13.42546200   15.12200000
 C                  2.97900600    7.78252100   14.35426800
 C                  4.70122500   10.30892400   10.33899600
 C                  3.39631300   14.08466800   13.80646200
 C                  4.47828900   14.49630400   16.00437600
 C                  2.58786000   12.87443400   15.82592300
 C                  8.05593400   10.25207100   13.44860200
 C                  8.87597700    9.27276300   12.84489800
 C                 10.25572500    9.25543500   13.10549800
 C                 11.07264600    8.24524300   12.62783200
 C                 10.49963700    7.22167000   11.87339500
 C                  9.13368900    7.20334300   11.59184300
 C                  8.33837300    8.22615300   12.08071000
 F                 10.76865000   10.23021500   13.83649500
 F                  7.03979500    8.22533300   11.84203000
 H                  7.21929000   15.06093600   17.64140200
 H                 10.33142300   13.66535300   20.27478700
 H                 10.02095100   12.12604800   16.26543300
 H                  7.21488300   14.95330900   20.55806200
 H                  7.99330200   16.36903100   19.81845400
 H                  8.87255200   15.40096200   21.03430400
 H                 11.96067400   11.55560600   17.62436300
 H                 11.13195700   10.96636800   19.08544500
 H                 12.24117500   12.35225900   19.19953900
 H                  7.48483400   13.15143000   12.85877100
 H                  7.81523100   14.85417100   12.44152300
 H                  6.43970000   14.43600100   13.50897700
 H                  8.80303500   16.42915900   14.04249900
 H                  9.07107500   15.96900100   15.74751900
 H                  7.40615500   16.15581600   15.12813000
 H                 10.16151800   14.47659100   13.19188000
 H                  9.83872400   12.82542200   13.80539100
 H                 10.53042200   14.06731400   14.88722800
 H                  9.45512900   10.01560200   17.10365500
 H                  9.41547800    6.19514400   15.11145000
 H                  5.79744600    8.50733100   15.47221100
 H                 11.61914400    8.84446000   16.04413600
 H                 11.49716300    7.06822900   15.88172300
 H                 11.29666100    7.84302500   17.47408100
 H                  7.42287000    5.47374100   13.94104000
 H                  6.04071900    6.59743200   13.77065400
 H                  6.15404100    5.53120000   15.18842900
 H                  5.16400000   11.94062600   19.36039100
 H                  4.72346800   11.90180500   17.62908400
 H                  6.22842800   12.73188200   18.18002900
 H                  8.17738400   11.36309800   19.01750600
 H                  8.05569900    9.57804200   19.10480500
 H                  7.08307800   10.58830200   20.20644900
 H                  5.92423100    8.41554200   18.28861900
 H                  4.56117700    9.39783900   17.68317800
 H                  4.98314400    9.42350200   19.42358400
 H                  3.68728100   10.08624900   15.62882900
 H                  3.61786900    8.24379600   11.73682900
 H                  5.11638200   12.25295100   12.22164700
 H                  3.58619800    7.42817800   15.20698600
 H                  2.91657200    6.96251200   13.61987800
 H                  1.95986600    7.96693800   14.73998500
 H                  4.96198900   11.32970000   10.01437800
 H                  3.84793000    9.96462500    9.72856500
 H                  5.55740900    9.65082200   10.10211300
 H                  2.91098400   13.35456700   13.13709400
 H                  4.26247000   14.51413000   13.27492500
 H                  2.67431500   14.89689800   14.00389300
 H                  5.39484400   14.89297500   15.53832700
 H                  4.75128600   14.09542500   16.99445400
 H                  3.77380400   15.33051100   16.16639700
 H                  2.85267200   12.40433200   16.78843600
 H                  2.08547800   12.11568000   15.20215100
 H                  1.86295500   13.68354500   16.02665900
 H                 12.13918900    8.26776400   12.85917900
 H                 11.13478000    6.41641000   11.49453600
 H                  8.67342800    6.40557500   11.00583200

107
DFBN-1
 C                  5.80412600    1.35701100   -0.28373000
 C                  2.54802500    5.16060700   -0.86491800
 C                  4.13436300    3.21368100   -0.62957900
 C                  4.43542100    1.85070100   -0.65700400
 C                  2.85510800    3.69170200   -0.94613400
 C                  3.42605000    0.94794000   -1.01336100
 C                  6.06842400   -1.59060900    1.90852900
 C                  1.86718300    2.77048400   -1.28854300
 C                  1.72632100    0.68445800   -3.96644700
 C                  2.13220900    1.38920000   -1.32133200
 C                  5.10574500   -2.45999600   -0.25661600
 C                  4.90227900   -1.91103600    1.01609100
 C                 -0.61037400    1.18403500   -3.22389500
 C                  0.61867200    0.30114600   -2.97918700
 C                  4.25627900   -3.34193300   -2.47056200
 C                  4.03389200   -2.80684700   -1.08385600
 C                  3.59330000   -1.69203200    1.44751900
 C                  0.25509500    3.53645300    1.94786000
 C                  1.82191300    1.61643500    2.26011600
 C                  0.26391400   -1.16628600   -3.23040100
 C                 -4.09611400    3.27453000   -1.25350800
 C                  2.73407800   -2.60544300   -0.60966000
 C                  2.49198300   -2.03406000    0.64675000
 C                  0.35820700    2.05051100    2.30669800
 C                 -2.25609600    2.29329400    0.15878800
 C                 -3.62127700    2.47557600   -0.07185400
 C                 -1.78735800    1.49528000    1.21187300
 C                 -0.16555900    1.83969700    3.73226500
 C                  1.39066900   -3.51193000    2.82540200
 C                  0.45773500   -2.83830900    1.81459100
 C                 -4.53400400    1.85671800    0.79021300
 C                 -4.54530200   -0.53238400   -1.80473100
 C                 -5.92364900   -0.60129400   -1.88749800
 C                 -2.72881000    0.89231100    2.05560600
 C                 -0.70731100   -2.21541000    2.58079700
 C                 -0.07118900   -3.89175600    0.83361000
 C                 -2.42494900   -1.04621100   -0.67360300
 C                 -4.10276200    1.06374600    1.85670000
 C                 -3.81678200   -1.16922100   -0.78122100
 C                 -6.62803500   -1.33705000   -0.93203100
 C                 -5.08554200    0.39336900    2.77638800
 C                 -4.56941500   -1.89913700    0.16001000
 C                 -5.94748300   -1.98993600    0.09806900
 H                  5.85982900    1.14189400    0.79900500
 H                  3.34924800    5.76655800   -1.32216500
 H                  4.91751600    3.92904800   -0.35389500
 H                  2.45138900    5.48636800    0.18731700
 H                  6.58111600    2.10537700   -0.51380700
 H                  6.04969200    0.42021200   -0.80994400
 H                  1.60120900    5.40357700   -1.37418800
 H                  6.95192600   -1.27897700    1.32658800
 H                  2.00389900    1.74812500   -3.88282200
 H                  5.82259100   -0.78479000    2.62005400
 H                  1.38292000    0.50005000   -4.99911100
 H                  6.12964700   -2.61686400   -0.61397500
 H                  3.63462900   -0.12410500   -1.05337700
 H                  2.63436600    0.08231700   -3.78906200
 H                  6.36316900   -2.47523700    2.50354000
 H                  0.85419500    3.11493200   -1.51109900
 H                 -0.35266600    2.25218200   -3.12643300
 H                  5.30957500   -3.62283900   -2.63403700
 H                 -1.01297400    1.02743700   -4.24085200
 H                  0.64278500    3.71249100    0.93119600
 H                  0.84261100    4.14870800    2.65518800
 H                  2.27344800    1.79626200    1.26861800
 H                  3.63001900   -4.22971900   -2.66481200
 H                  3.40957300   -1.24328300    2.42719600
 H                  2.41629900    2.18867500    2.99308900
 H                 -1.40764600    0.95475400   -2.50000700
 H                 -3.40852500    4.10637100   -1.48153600
 H                 -4.15142100    2.63787200   -2.15547100
 H                 -0.79255700    3.88001700    1.98559400
 H                 -1.52029100    2.74952800   -0.51001600
 H                 -0.12418300   -1.29590900   -4.25617300
 H                  3.98885100   -2.58431300   -3.23076200
 H                  1.16245900   -1.79595100   -3.11884000
 H                  1.91764500    0.54505900    2.51047000
 H                 -5.10053300    3.69592300   -1.08035000
 H                  1.87565900   -2.85693200   -1.23713400
 H                 -0.50036700   -1.52639300   -2.52607900
 H                  0.44145500    2.41760300    4.45170000
 H                  1.78817500   -2.77632900    3.54575600
 H                  2.24418300   -4.00452200    2.33055600
 H                 -1.21200300    2.17251200    3.82941300
 H                 -6.42964500   -0.07700800   -2.70108900
 H                 -0.11219900    0.77297800    4.01064200
 H                 -0.33754300   -1.44629000    3.27952400
 H                  0.76035200   -4.37641400    0.29383700
 H                 -5.60815900    1.98286500    0.61599300
 H                  0.83392600   -4.27950100    3.39047400
 H                 -1.43529100   -1.74422600    1.90383500
 H                 -0.74117100   -3.42255400    0.09400900
 H                 -2.37495500    0.24642100    2.86244300
 H                 -1.24254500   -2.98930900    3.15804600
 H                 -0.63441500   -4.67932800    1.36580400
 H                 -7.71738300   -1.40070100   -0.98953700
 H                 -5.09831000    0.87769400    3.77032400
 H                 -6.10935300    0.43291900    2.36965800
 H                 -4.82021000   -0.66641500    2.93282400
 H                 -6.47291100   -2.56471300    0.86383300
 N                  1.10698100    0.44549200   -1.58701300
 N                 -0.39879300    1.22836500    1.33784500
 N                  1.16579300   -1.76825900    1.07558800
 N                 -1.30698800   -0.76900600   -0.40466900
 Mo                 0.41431400   -0.15490100    0.17064700
 F                 -3.86262900    0.17334300   -2.70371500
 F                 -3.90950300   -2.49321300    1.15193700

13
C6F5
 C                  0.47936900    1.20763100    0.00000200
 C                 -0.91120700    1.21192600    0.00000300
 C                 -1.60268500   -0.00002300    0.00000400
 C                 -0.91117300   -1.21195200    0.00000300
 C                  0.47940200   -1.20761900    0.00000200
 C                  1.19187000    0.00001600    0.00000100
 F                  1.12533500   -2.35267100    0.00000100
 F                 -1.57735400   -2.34833200    0.00000400
 F                 -2.91620700   -0.00004100    0.00000500
 F                 -1.57741900    2.34828800    0.00000400
 F                  1.12527000    2.35270100    0.00000100
 C                  2.61594500    0.00003600   -0.00000100
 N                  3.77420500    0.00005200   -0.00000200

107
C6F5CN-2B
 V                  6.59202800   12.07522100   15.56084000
 N                  7.85962100   13.53163000   15.57270200
 N                  6.88310800   10.54436100   16.71771300
 N                  4.82121600   12.37923000   14.87014200
 N                  7.43027000   11.07542900   14.01345500
 C                  8.54391700   13.60478900   16.80918100
 C                  8.08190800   14.42672700   17.84558400
 C                  8.70719500   14.45122700   19.09842300
 C                  9.82726200   13.64298000   19.30251000
 C                 10.32402200   12.81262500   18.28850100
 C                  9.67719700   12.80883300   17.05397800
 C                  8.38700800   14.36459100   14.47725200
 C                  8.15730800   15.31293400   20.20073000
 C                 11.48426600   11.89280100   18.54799500
 C                  7.47252700   14.23313900   13.25949500
 C                  8.40648800   15.83928900   14.90373300
 C                  9.80884800   13.94961600   14.07114100
 C                  7.56307700    9.37669600   16.31217800
 C                  8.93804800    9.21147700   16.54047800
 C                  9.62248100    8.06559600   16.12026600
 C                  8.91100600    7.06492400   15.44878100
 C                  7.54241500    7.20164600   15.18534800
 C                  6.88842200    8.35732800   15.62066300
 C                  6.36792500   10.53352000   18.10011000
 C                 11.10208700    7.92978600   16.35904900
 C                  6.78019200    6.11989900   14.46889000
 C                  5.58017500   11.82481900   18.29515900
 C                  7.50569200   10.49238500   19.12806200
 C                  5.42913100    9.34445000   18.33706500
 C                  4.42264100   11.31896500   14.02052100
 C                  3.85643000   10.15169600   14.54811500
 C                  3.55927400    9.04592400   13.74307600
 C                  3.83797900    9.12185200   12.37763700
 C                  4.39292400   10.27655500   11.80871500
 C                  4.66970100   11.36342200   12.63677600
 C                  3.83300100   13.43867900   15.13073800
 C                  2.95546700    7.80922200   14.34925000
 C                  4.71879600   10.31697200   10.34134500
 C                  3.39308300   14.10551700   13.81909700
 C                  4.47229400   14.50352100   16.02201000
 C                  2.58489100   12.88074200   15.83005600
 C                  8.04907500   10.29306800   13.42705600
 C                  8.85724100    9.28772500   12.85385500
 C                 10.23749000    9.28829400   13.10424100
 C                 11.03319200    8.23347900   12.68060400
 C                 10.44603500    7.15252900   12.02156100
 C                  9.07561200    7.13846700   11.75852700
 C                  8.28660800    8.20114700   12.17643100
 F                 10.78537800   10.28191600   13.76990800
 F                  6.99186000    8.16811200   11.95671800
 H                  7.20424900   15.05295300   17.65764400
 H                 10.32312600   13.65167200   20.27952000
 H                 10.02910800   12.15259200   16.25411800
 H                  7.19983600   14.90870300   20.57840200
 H                  7.95853100   16.34009000   19.84845400
 H                  8.85312600   15.37277100   21.05362000
 H                 11.99118200   11.60836700   17.61080400
 H                 11.14341300   10.95952600   19.03584900
 H                 12.23036000   12.35557400   19.21630700
 H                  7.48600300   13.21065900   12.85026100
 H                  7.80194300   14.92265700   12.46269200
 H                  6.43083500   14.47494300   13.52350300
 H                  8.78387300   16.47586900   14.08382400
 H                  9.05642400   15.99326100   15.78171800
 H                  7.38979900   16.17987600   15.16672200
 H                 10.15389500   14.54424100   13.20615000
 H                  9.83850800   12.88229100   13.79271900
 H                 10.52469500   14.10962400   14.89466800
 H                  9.47692000   10.01001000   17.05579800
 H                  9.43461700    6.15811400   15.12272100
 H                  5.82742200    8.50152900   15.40154500
 H                 11.68561800    8.20131500   15.46003900
 H                 11.37603400    6.89369900   16.62142800
 H                 11.43827900    8.59091000   17.17482700
 H                  7.37702200    5.66116900   13.66113800
 H                  5.85189400    6.51475800   14.02457300
 H                  6.49852800    5.30647900   15.16295400
 H                  5.17671700   11.89691900   19.31992100
 H                  4.73422800   11.86939800   17.58895900
 H                  6.23415000   12.70528900   18.14703300
 H                  8.19226900   11.34168000   18.97462100
 H                  8.08173900    9.55505800   19.04728700
 H                  7.10075500   10.55007700   20.15452700
 H                  5.96170100    8.38535300   18.22113600
 H                  4.59331800    9.36036400   17.61617100
 H                  5.00895100    9.37927700   19.35801200
 H                  3.67650100   10.10789700   15.62577700
 H                  3.62759600    8.25690400   11.73833100
 H                  5.12593300   12.26670100   12.22184300
 H                  3.46055000    7.53439300   15.29227400
 H                  3.02120400    6.94829300   13.66339500
 H                  1.88708700    7.96280300   14.58908000
 H                  5.03233400   11.32558100   10.02562900
 H                  3.85097500   10.02232300    9.72528300
 H                  5.53952400    9.61653500   10.10013000
 H                  2.91246900   13.37776900   13.14371400
 H                  4.25868500   14.54203700   13.29245600
 H                  2.66720300   14.91334100   14.02006500
 H                  5.39004100   14.90366600   15.56124900
 H                  4.74190500   14.09610800   17.01045700
 H                  3.76740800   15.33667000   16.18723900
 H                  2.84949600   12.40256200   16.78865700
 H                  2.08152900   12.12797000   15.19998800
 H                  1.86060000   13.68845000   16.03803500
 F                  8.53458500    6.10130700   11.15006900
 F                 11.19210200    6.14227400   11.63742100
 F                 12.32795100    8.22721800   12.93099900

107
C6F5CN-1
 C                  6.29653100    0.77840300   -0.61544900
 C                  3.40255000    4.88095200   -1.06643500
 C                  4.79924200    2.78757500   -0.89204100
 C                  4.96225600    1.40081600   -0.91322900
 C                  3.55714500    3.38796400   -1.13923900
 C                  3.84850000    0.59929600   -1.19086200
 C                  6.35860500   -2.11467100    1.66561800
 C                  2.46345200    2.56575800   -1.40533800
 C                  2.01058000    0.41866000   -4.02606100
 C                  2.58901200    1.16539300   -1.42835400
 C                  5.20447900   -2.93948400   -0.42215600
 C                  5.12258300   -2.33842100    0.84042900
 C                 -0.22383600    1.20260500   -3.22027600
 C                  0.90537700    0.19243000   -2.98883800
 C                  4.15936600   -3.79209500   -2.56265200
 C                  4.06244700   -3.19847300   -1.18539700
 C                  3.86571700   -1.97586100    1.32711200
 C                  1.10900300    3.54837300    1.87308800
 C                  2.48372800    1.47892900    2.14105200
 C                  0.38060600   -1.23246200   -3.17746500
 C                 -3.46756900    3.76449500   -0.95505300
 C                  2.81539800   -2.85279600   -0.65620900
 C                  2.69697400   -2.22607100    0.59131600
 C                  1.07989000    2.06785900    2.26533300
 C                 -1.64009200    2.54380200    0.28871500
 C                 -2.98242600    2.90691400    0.18058800
 C                 -1.17926800    1.72417500    1.33176200
 C                  0.63437300    1.94416200    3.72721000
 C                  1.56617400   -3.54660000    2.85097300
 C                  0.65284500   -2.79553700    1.87789000
 C                 -3.88086200    2.44638500    1.15318900
 C                 -4.21984800    0.24151900   -1.38214400
 C                 -5.57523600    0.50449900   -1.25516900
 C                 -2.10723100    1.26947800    2.27495500
 C                 -0.39458100   -2.03908600    2.69209900
 C                 -0.03728000   -3.80291100    0.95054400
 C                 -2.15091100   -0.75892700   -0.53555600
 C                 -3.46027500    1.62570200    2.20032000
 C                 -3.54054900   -0.56752100   -0.45400700
 C                 -6.30082100   -0.05932000   -0.20542100
 C                 -4.43154100    1.10815800    3.22520300
 C                 -4.29550200   -1.13125700    0.59012900
 C                 -5.65275600   -0.87991000    0.71872200
 H                  6.40589900    0.58822500    0.46783300
 H                  4.23841000    5.39839800   -1.56793300
 H                  5.66513400    3.42416300   -0.67755100
 H                  3.38739000    5.22538800   -0.01580700
 H                  7.12727200    1.43607000   -0.92200400
 H                  6.40874400   -0.19228700   -1.12514200
 H                  2.46228900    5.21271200   -1.53614800
 H                  7.24071100   -1.92254600    1.03227100
 H                  2.40860100    1.44604900   -3.98837200
 H                  6.23568600   -1.26176800    2.35372400
 H                  1.60818600    0.24410500   -5.03883800
 H                  6.18782000   -3.20973700   -0.82288300
 H                  3.94649000   -0.48878100   -1.22251300
 H                  2.85126800   -0.27748500   -3.86153800
 H                  6.58551200   -3.00407200    2.28276600
 H                  1.47780000    3.00628300   -1.57507100
 H                  0.15705900    2.23646800   -3.16513400
 H                  5.16648600   -4.19283400   -2.76280600
 H                 -0.67757000    1.06561900   -4.21823700
 H                  1.44444700    3.66210100    0.82951200
 H                  1.80273200    4.10905700    2.52461800
 H                  2.88741700    1.58264800    1.11855100
 H                  3.43080200   -4.60939000   -2.70099400
 H                  3.77846900   -1.48589400    2.30029100
 H                  3.18180200    2.00492500    2.81460000
 H                 -1.01549500    1.08636400   -2.46413900
 H                 -2.67611200    3.92236500   -1.70551400
 H                 -4.32847200    3.30071300   -1.46725800
 H                  0.10785500    4.00178200    1.96849100
 H                 -0.91900300    2.87645900   -0.46359700
 H                 -0.06136300   -1.34602000   -4.18298400
 H                  3.94196300   -3.03014000   -3.33440700
 H                  1.20829500   -1.95478800   -3.08160200
 H                  2.48385800    0.41141800    2.42295300
 H                 -3.79753900    4.75608100   -0.59547200
 H                  1.90545800   -3.03480500   -1.23294600
 H                 -0.38903500   -1.48689900   -2.43409100
 H                  1.35440500    2.45908400    4.38762200
 H                  2.07944800   -2.84551500    3.53137600
 H                  2.33308500   -4.13602900    2.32153100
 H                 -0.35584700    2.40049900    3.88801100
 H                  0.58342700    0.88398200    4.02957300
 H                  0.09399000   -1.30825500    3.35802500
 H                  0.70753000   -4.38207500    0.37840200
 H                 -4.93879300    2.72317700    1.08036600
 H                  0.96443900   -4.24037700    3.46317400
 H                 -1.10081800   -1.49654700    2.04604200
 H                 -0.69502400   -3.27877800    0.23727700
 H                 -1.76814300    0.60079500    3.06929200
 H                 -0.98069100   -2.74221300    3.30887900
 H                 -0.64862500   -4.51738500    1.53043200
 H                 -5.46772800    1.39534100    2.98219400
 H                 -4.39416600    0.00695900    3.29187700
 H                 -4.19960600    1.50171000    4.23146800
 N                  1.45915500    0.32718200   -1.61923500
 N                  0.17906800    1.31177900    1.36483400
 N                  1.42676300   -1.81839400    1.07719200
 N                 -0.99823500   -0.59129100   -0.30041400
 Mo                 0.78847200   -0.15788900    0.17853500
 F                 -3.54282100    0.81487900   -2.36513800
 F                 -3.68528600   -1.86479400    1.51026100
 F                 -6.32926600   -1.38598800    1.73630400
 F                 -7.59183700    0.19235200   -0.07881500
 F                 -6.17800800    1.31165200   -2.11385000

16
CF3C6H4CN
 C                 -1.43929700    1.21476500   -0.01102500
 C                 -0.04988000    1.21101000   -0.02675500
 C                  0.64430300    0.00018400   -0.03362100
 C                 -0.04976100   -1.21073000   -0.03022200
 C                 -1.43917400   -1.21467200   -0.01450000
 C                 -2.14029700    0.00000000   -0.00350600
 H                 -1.99013900    2.15804700   -0.00752700
 H                  0.49950000    2.15524900   -0.03972100
 H                  0.49971400   -2.15487500   -0.04589200
 H                 -1.98992200   -2.15801500   -0.01370000
 C                 -3.57299000   -0.00009400    0.01095300
 N                 -4.73196700   -0.00017200    0.02297100
 C                  2.15048300    0.00017300    0.00277600
 F                  2.65562900   -1.07713400   -0.60088400
 F                  2.60109000   -0.00206000    1.26093600
 F                  2.65557500    1.07964100   -0.59705000

110
CF3C6H4CN-2B
 V                  6.74705300   12.05844600   15.65049700
 N                  7.94896200   13.57042400   15.69366300
 N                  7.04118300   10.52207600   16.79776600
 N                  4.99245500   12.29107700   14.86994000
 N                  7.58121000   11.07054400   14.08312700
 C                  8.47409900   13.79033800   16.98881200
 C                  7.83966500   14.66424300   17.88486700
 C                  8.29802900   14.83594400   19.19492700
 C                  9.43047300   14.12727100   19.60625400
 C                 10.09979700   13.25600100   18.73935100
 C                  9.61189300   13.10203100   17.44083700
 C                  8.56865900   14.32439800   14.58926700
 C                  7.56200200   15.74051400   20.14371500
 C                 11.27763300   12.44868900   19.20868600
 C                  7.66490100   14.24477400   13.35795700
 C                  8.71804700   15.80412300   14.96672000
 C                  9.95363200   13.76227400   14.23263600
 C                  7.77714900    9.39235100   16.37905400
 C                  9.17931900    9.37363000   16.45823300
 C                  9.92963300    8.29071800   15.99275300
 C                  9.25778300    7.19353900   15.44085800
 C                  7.86441300    7.17417100   15.34266100
 C                  7.14231900    8.27867700   15.80862500
 C                  6.51171600   10.47090800   18.17276500
 C                 11.43034300    8.29524200   16.09047900
 C                  7.15160200    5.98861700   14.75256400
 C                  5.70718100   11.74771700   18.39373700
 C                  7.65249100   10.41759800   19.19626100
 C                  5.58339700    9.26921100   18.38947000
 C                  4.65550400   11.25422500   13.97011700
 C                  4.18699900   10.02088800   14.44467000
 C                  3.92641500    8.94776600   13.58635700
 C                  4.14236300    9.12163300   12.21593000
 C                  4.61000800   10.33878500   11.70042900
 C                  4.85557900   11.38990900   12.58483800
 C                  3.95915100   13.30943500   15.12309000
 C                  3.39664400    7.64932200   14.12901400
 C                  4.89195700   10.48781700   10.23045700
 C                  3.51991300   13.99655800   13.82170700
 C                  4.53729000   14.37806400   16.04962400
 C                  2.72204300   12.68283700   15.78255300
 C                  8.03527800   10.26156100   13.39246800
 C                  8.56559400    9.16577600   12.66178400
 C                  9.95104900    8.96088300   12.61515500
 C                 10.44696000    7.79477900   12.04746900
 C                  9.56453100    6.84460900   11.53146700
 C                  8.18627800    7.07165500   11.53913300
 C                  7.67842400    8.23080800   12.10699900
 H                  6.95993300   15.21332000   17.53767400
 H                  9.79961400   14.25338700   20.63007800
 H                 10.10205200   12.40800800   16.75392300
 H                  6.65295500   15.24655300   20.53505200
 H                  7.23697700   16.66965400   19.64505700
 H                  8.18720100   16.01588900   21.00907400
 H                 12.02344900   12.31737700   18.40622300
 H                 10.95745700   11.43804200   19.52635200
 H                 11.77857300   12.92169000   20.06964800
 H                  7.54330000   13.20839700   13.00693700
 H                  8.09559500   14.83681600   12.53124900
 H                  6.66285700   14.64217500   13.58717000
 H                  9.14680300   16.37397500   14.12352600
 H                  9.37960700   15.93438700   15.83962900
 H                  7.73552300   16.24181000   15.21595600
 H                 10.37818700   14.28224300   13.35462100
 H                  9.88009200   12.68548700   14.00111900
 H                 10.66028100   13.88865700   15.06992100
 H                  9.68089800   10.24536100   16.88621600
 H                  9.83437400    6.34414500   15.05718200
 H                  6.05574500    8.30446700   15.69845200
 H                 11.82146400    9.31323900   16.25550500
 H                 11.89666600    7.89005800   15.17470600
 H                 11.77835500    7.66820400   16.93214100
 H                  7.80946000    5.41934700   14.07447500
 H                  6.25555800    6.29824800   14.18756600
 H                  6.81237300    5.29523600   15.54482300
 H                  5.29256600   11.78758700   19.41579500
 H                  4.86477300   11.79681100   17.68263400
 H                  6.34791300   12.64173000   18.27390500
 H                  8.30960800   11.29541600   19.07771900
 H                  8.25910600    9.50516800   19.06372100
 H                  7.25397900   10.41451700   20.22679800
 H                  6.12378800    8.31561100   18.26861100
 H                  4.74855500    9.28756100   17.66715700
 H                  5.15862000    9.29070200   19.40891700
 H                  4.04340900    9.90885200   15.52274500
 H                  3.93880900    8.29045700   11.53036500
 H                  5.24537800   12.33944000   12.20832800
 H                  3.84063100    7.40909500   15.11032800
 H                  3.60180400    6.80860400   13.44510700
 H                  2.30111100    7.69680500   14.27248700
 H                  4.86567800   11.54540800    9.92046000
 H                  4.16049600    9.93261400    9.61884100
 H                  5.89527200   10.09636600    9.97386000
 H                  3.05683600   13.27938200   13.12357000
 H                  4.38374300   14.46148900   13.31655400
 H                  2.77790100   14.78610900   14.03593300
 H                  5.43723800   14.83414000   15.60567200
 H                  4.81910300   13.95658200   17.02869800
 H                  3.79101800   15.17044500   16.23318800
 H                  2.98833500   12.20183400   16.73944900
 H                  2.27352000   11.91509600   15.12897000
 H                  1.95231000   13.44909600   15.98456100
 H                 11.52316000    7.61028300   12.02413200
 H                  7.50689700    6.32550400   11.12034700
 H                  6.60090900    8.41138800   12.16329500
 H                 10.62573700    9.69717400   13.05695000
 C                 10.08403300    5.51980900   11.04183200
 F                  9.38763700    5.07175000    9.99606200
 F                  9.98720800    4.59427100   12.00614900
 F                 11.36602200    5.58598100   10.68272000

110
CF3C6H4CN-1
 C                  6.40105200    0.20485300   -0.70893100
 C                  3.93328100    4.47837200   -1.73583100
 C                  5.11318300    2.29951800   -1.26410900
 C                  5.13533600    0.91387200   -1.09806900
 C                  3.93556800    2.98146900   -1.60240800
 C                  3.94487000    0.19745000   -1.27621000
 C                  6.27595800   -2.46192500    1.81119900
 C                  2.76400800    2.24526600   -1.76396100
 C                  1.92940000    0.02213800   -4.10748000
 C                  2.74581500    0.84833300   -1.59555600
 C                  4.99259600   -3.37494200   -0.16091900
 C                  5.00234400   -2.64409600    1.03434200
 C                 -0.22612800    0.92419800   -3.21625600
 C                  0.89386200   -0.09800500   -2.98454400
 C                  3.81478000   -4.33141800   -2.18503700
 C                  3.81157400   -3.59514900   -0.87494300
 C                  3.80001300   -2.11112800    1.50078100
 C                  1.62574100    3.71451300    1.44749900
 C                  2.74789200    1.55119400    1.97650300
 C                  0.32187600   -1.51740100   -3.03277600
 C                 -2.63378800    4.24855700   -1.61153800
 C                  2.61758300   -3.07699100   -0.36365100
 C                  2.59294600   -2.31853500    0.81428800
 C                  1.41546400    2.29821300    1.99224800
 C                 -1.10031200    2.90907100   -0.13358600
 C                 -2.38544300    3.39355100   -0.39983500
 C                 -0.83563500    2.10602200    0.98042200
 C                  0.91023100    2.38199700    3.43691000
 C                  1.41832000   -3.20753400    3.27082100
 C                  0.55056500   -2.53734000    2.20085300
 C                 -3.41960400    3.05719700    0.47535000
 C                 -4.25701500    0.23425700   -1.05375500
 C                 -5.63348100    0.30043300   -0.92014100
 C                 -1.89759600    1.79468400    1.84471800
 C                 -0.43756500   -1.60933500    2.90620000
 C                 -0.21418600   -3.61625600    1.42369200
 C                 -2.11009700   -0.67524000   -0.32214700
 C                 -3.19280600    2.25310100    1.60017100
 C                 -3.51173000   -0.66553300   -0.25840100
 C                 -6.30007500   -0.52545300   -0.00819300
 C                 -4.33684000    1.87132400    2.49715100
 C                 -4.19472100   -1.52017400    0.63760200
 C                 -5.57222100   -1.44189600    0.75860000
 H                  6.47865600    0.11912500    0.39030600
 H                  4.79228500    4.83183600   -2.33208100
 H                  6.03932300    2.86957500   -1.12906500
 H                  4.00194400    4.96357900   -0.74465600
 H                  7.29396400    0.74659000   -1.06352300
 H                  6.42671100   -0.82028300   -1.11305800
 H                  3.01008200    4.83926600   -2.21781300
 H                  7.15286100   -2.39974700    1.14527200
 H                  2.34948000    1.03884800   -4.17658000
 H                  6.24578200   -1.54811500    2.42761500
 H                  1.45674600   -0.21989000   -5.07509200
 H                  5.93436600   -3.78028900   -0.54738700
 H                  3.93430200   -0.88987900   -1.16550700
 H                  2.76610900   -0.67887100   -3.94479200
 H                  6.44411300   -3.31436900    2.49563800
 H                  1.82815900    2.75724500   -2.00224900
 H                  0.17951900    1.94922100   -3.25995700
 H                  4.77077700   -4.85271900   -2.35621600
 H                 -0.74800100    0.72759900   -4.17023400
 H                  1.99414300    3.67531200    0.40929700
 H                  2.36951400    4.25495700    2.05966100
 H                  3.18043500    1.50601800    0.96051500
 H                  3.00350100   -5.07826200   -2.22918100
 H                  3.78643600   -1.51639200    2.41776200
 H                  3.48468600    2.06489700    2.61772000
 H                 -0.96327600    0.88751300   -2.39783000
 H                 -2.21574300    5.26335800   -1.47807300
 H                 -2.15704400    3.81818100   -2.51024100
 H                  0.68580600    4.29110400    1.46430300
 H                 -0.27716200    3.13264800   -0.81765600
 H                 -0.19479700   -1.69328100   -3.99298900
 H                  3.65819400   -3.63270900   -3.02800700
 H                  1.13735400   -2.25419700   -2.93926300
 H                  2.62467200    0.52345300    2.36181400
 H                 -3.71183200    4.35905300   -1.81514000
 H                  1.67926200   -3.22580500   -0.90361100
 H                 -0.39610800   -1.69130400   -2.21709800
 H                  1.63793800    2.91907100    4.07093800
 H                  1.97931900   -2.45452100    3.85061600
 H                  2.14264700   -3.91131200    2.82850400
 H                 -3.73538400    0.89324600   -1.75044300
 H                 -0.05044900    2.92082900    3.49153600
 H                 -6.20229500    1.01055400   -1.52574700
 H                  0.76381400    1.37085400    3.85442700
 H                  0.10194700   -0.81782600    3.45258100
 H                  0.48464000   -4.32148800    0.94229300
 H                 -4.43552900    3.41134900    0.26818400
 H                  0.77765100   -3.77201400    3.97037300
 H                 -1.12105200   -1.12282600    2.19393600
 H                 -0.83481700   -3.15488000    0.63707900
 H                 -1.70248900    1.14514300    2.70177100
 H                 -1.04746300   -2.18019300    3.62815500
 H                 -0.87032400   -4.19807100    2.09615900
 H                 -4.75285800    2.75494400    3.01459800
 H                 -5.16134700    1.41464900    1.92096900
 H                 -4.02078300    1.14835700    3.26665200
 H                 -3.62565600   -2.22682300    1.24660900
 H                 -6.09303100   -2.09451300    1.46364800
 N                  1.53789400    0.10923500   -1.66557800
 N                  0.45559000    1.54334500    1.15873900
 N                  1.38141600   -1.73788100    1.27287000
 N                 -0.94522300   -0.51621200   -0.18805100
 Mo                 0.89304800   -0.12759500    0.19356500
 C                 -7.77129800   -0.35903000    0.21384600
 F                 -8.40629500    0.02646900   -0.89773100
 F                 -8.34686200   -1.48778200    0.63921700
 F                 -8.02257200    0.57741200    1.14479700

21
Me2NC6H4CN
 C                 -1.18910000    1.20493300    0.00003500
 C                  0.19527300    1.20963400    0.00002400
 C                  0.93180900    0.00000000    0.00002000
 C                  0.19527300   -1.20963300    0.00003000
 C                 -1.18910100   -1.20493200    0.00004200
 C                 -1.90934400    0.00000100    0.00004400
 H                 -1.73040000    2.15449800    0.00003700
 H                  0.71069600    2.17042000    0.00001700
 H                  0.71069500   -2.17042000    0.00002900
 H                 -1.73040100   -2.15449600    0.00004900
 C                 -3.33670700    0.00000100    0.00005700
 N                 -4.49758100    0.00000200    0.00006700
 N                  2.30047800    0.00000000    0.00000800
 C                  3.02029700   -1.24775600    0.00001600
 H                  2.79209400   -1.85821800    0.89522100
 H                  2.79207900   -1.85823600   -0.89517300
 H                  4.10059300   -1.04408800    0.00000400
 C                  3.02029800    1.24775500    0.00000800
 H                  2.79207900    1.85823000   -0.89518400
 H                  2.79209600    1.85822200    0.89521000
 H                  4.10059300    1.04408600   -0.00000300

115
Me2NC6H4CN-2B
 V                  6.76548000   12.04035600   15.68710100
 N                  7.96600400   13.56090200   15.73698100
 N                  7.01455800   10.55332400   16.90721100
 N                  5.03557100   12.24567000   14.84001300
 N                  7.66421100   11.00913200   14.17269300
 C                  8.43984400   13.81686500   17.04398600
 C                  7.76937800   14.71217200   17.89147900
 C                  8.17522800   14.92039800   19.21370600
 C                  9.29182700   14.22707700   19.68857800
 C                  9.99640300   13.33492300   18.87183600
 C                  9.56072300   13.14465400   17.55996900
 C                  8.63352000   14.27700500   14.63622400
 C                  7.40024000   15.84897800   20.10682700
 C                 11.15533200   12.54285100   19.40965100
 C                  7.77153100   14.17170600   13.37705000
 C                  8.78661700   15.76528800   14.97738100
 C                 10.02395700   13.69135500   14.34290400
 C                  7.76216900    9.41830800   16.52587200
 C                  9.16144400    9.39723800   16.64810200
 C                  9.92414100    8.32161700   16.18813600
 C                  9.26765300    7.23140700   15.60418900
 C                  7.87772300    7.21155700   15.47168900
 C                  7.14324600    8.30852100   15.93391400
 C                  6.43993700   10.52731000   18.26238200
 C                 11.42341400    8.33046300   16.30803500
 C                  7.17409600    6.04165300   14.84105500
 C                  5.62279400   11.80402800   18.43372000
 C                  7.54609900   10.49773900   19.32456300
 C                  5.51005200    9.32478000   18.47012300
 C                  4.73206300   11.18072900   13.96186400
 C                  4.23335500    9.96645200   14.45432300
 C                  4.01375100    8.86408500   13.62207500
 C                  4.30312700    8.98779400   12.26005800
 C                  4.79861600   10.18573600   11.72647400
 C                  4.99952600   11.26762600   12.58417600
 C                  3.99581000   13.26987100   15.02530100
 C                  3.45450300    7.58640600   14.18448900
 C                  5.16183100   10.28252300   10.27003400
 C                  3.60814400   13.91965000   13.68865400
 C                  4.54153600   14.36315400   15.94267900
 C                  2.73287700   12.66525000   15.65613500
 C                  8.16070200   10.20685200   13.50052500
 C                  8.75477700    9.17233200   12.74553600
 C                 10.15152300    9.04475500   12.68032400
 C                 10.72966100    7.96849600   12.03517500
 C                  9.93182500    6.96530100   11.42741300
 C                  8.52324700    7.11667100   11.49236300
 C                  7.94900100    8.19389600   12.13949100
 H                  6.90258800   15.24862000   17.49520900
 H                  9.61961500   14.38123200   20.72266700
 H                 10.07761300   12.43227000   16.91262100
 H                  6.45969300   15.37665300   20.44699600
 H                  7.12365300   16.77829400   19.57968000
 H                  7.97725200   16.12314500   21.00546700
 H                 11.92811300   12.38273900   18.63850700
 H                 10.82183300   11.54413700   19.75063200
 H                 11.62732200   13.04473900   20.27079600
 H                  7.64210900   13.12539100   13.06010300
 H                  8.24140600   14.72678100   12.54579300
 H                  6.77029600   14.59556100   13.55823600
 H                  9.24907300   16.30755900   14.13360400
 H                  9.42018000   15.91328600   15.86822300
 H                  7.80104300   16.21909100   15.18211700
 H                 10.48417000   14.18202700   13.46575700
 H                  9.94563400   12.60937500   14.13988500
 H                 10.70270300   13.83488200   15.20038700
 H                  9.65130900   10.26664700   17.09397100
 H                  9.85643600    6.38979600   15.22185500
 H                  6.06066700    8.33828600   15.79122400
 H                 11.79671900    9.32113000   16.61693400
 H                 11.90396000    8.06692300   15.34832200
 H                 11.77237900    7.59542100   17.05661900
 H                  7.86072500    5.44862800   14.21388500
 H                  6.33364200    6.37500700   14.20808800
 H                  6.75438300    5.36618900   15.61005700
 H                  5.17385900   11.85903800   19.44063300
 H                  4.80517900   11.83618000   17.69319400
 H                  6.26317300   12.69827800   18.31661400
 H                  8.20263800   11.37666800   19.21122500
 H                  8.16099300    9.58631200   19.22713900
 H                  7.11449400   10.51061200   20.34178900
 H                  6.05836000    8.37221700   18.37949500
 H                  4.69851600    9.32827000   17.72143800
 H                  5.05354800    9.35944100   19.47556500
 H                  4.03555300    9.89236700   15.52723000
 H                  4.13618800    8.13169800   11.59559900
 H                  5.41188700   12.20271000   12.19557500
 H                  3.89828400    7.34813800   15.16673900
 H                  3.63672100    6.73205100   13.51111800
 H                  2.36137800    7.66241500   14.33386700
 H                  5.10581800   11.32294400    9.90931900
 H                  4.49519400    9.66554800    9.64354200
 H                  6.19663900    9.93069500   10.09350700
 H                  3.17411900   13.18133800   12.99368600
 H                  4.49245400   14.36927500   13.20551400
 H                  2.85825700   14.71470100   13.84927400
 H                  5.45847500   14.80517400   15.51970300
 H                  4.78750300   13.96649700   16.94177300
 H                  3.79089600   15.16124100   16.07841000
 H                  2.96351200   12.21106400   16.63521200
 H                  2.30655400   11.87987400   15.00864700
 H                  1.95837100   13.43846000   15.80810900
 H                 11.81729300    7.89950800   12.01225200
 H                  7.86573100    6.37320400   11.04169100
 H                  6.86069300    8.28378000   12.20472200
 H                 10.78464100    9.79363600   13.16257300
 N                 10.50000700    5.89008500   10.80583100
 C                 11.93424500    5.74741100   10.77784400
 C                  9.66440300    4.86734000   10.22769000
 H                 12.36391200    5.67417600   11.79583600
 H                 12.19735000    4.82900500   10.23431600
 H                 12.42201500    6.59577900   10.26140000
 H                  9.01255000    5.27056000    9.42962400
 H                 10.29926800    4.08950500    9.78043900
 H                  9.01764900    4.38366200   10.98529900

115
Me2NC6H4CN-1
 C                  6.22580400    0.48737600   -0.61053400
 C                  3.60212900    4.62980300   -1.78030500
 C                  4.86559300    2.51460800   -1.23985700
 C                  4.94147500    1.13485900   -1.04387200
 C                  3.66746400    3.13681300   -1.61891600
 C                  3.78729900    0.36425100   -1.23398600
 C                  6.21949700   -2.22971100    1.85442600
 C                  2.53234500    2.34799200   -1.79055500
 C                  1.77101400    0.11673700   -4.11274300
 C                  2.56728800    0.95415900   -1.59328200
 C                  4.97633800   -3.17116900   -0.12967900
 C                  4.95459900   -2.45441100    1.07409700
 C                 -0.42102200    0.90109600   -3.19926500
 C                  0.75341200   -0.06180800   -2.98086100
 C                  3.84043800   -4.14373800   -2.16957300
 C                  3.80565900   -3.42905500   -0.84793700
 C                  3.73164000   -1.97469300    1.54420300
 C                  1.29920600    3.79245800    1.41702800
 C                  2.51645900    1.69323200    1.98537400
 C                  0.25386400   -1.50865900   -3.03432100
 C                 -2.91894800    4.11497000   -1.69800800
 C                  2.59113100   -2.96638900   -0.33197900
 C                  2.53319800   -2.22085500    0.85388100
 C                  1.14819400    2.37239600    1.97319500
 C                 -1.35329300    2.85446400   -0.18597000
 C                 -2.65638400    3.25933400   -0.48946700
 C                 -1.07178700    2.05631800    0.92947400
 C                  0.61648400    2.44685500    3.40932000
 C                  1.38855300   -3.13876900    3.32233900
 C                  0.50234900   -2.51742000    2.23744400
 C                 -3.69655700    2.84559600    0.34679900
 C                 -4.43486000   -0.10554200   -1.11328100
 C                 -5.81302900   -0.22966600   -1.11202600
 C                 -2.13870500    1.67555200    1.75779400
 C                 -0.53488000   -1.63068500    2.92495600
 C                 -0.20555900   -3.63826900    1.46452900
 C                 -2.22917100   -0.81500600   -0.31509300
 C                 -3.45371800    2.04461600    1.46927600
 C                 -3.62689500   -0.98172900   -0.36133900
 C                 -6.46375400   -1.23621800   -0.35882900
 C                 -4.59582800    1.52453300    2.29573900
 C                 -4.26486300   -1.99281000    0.38465900
 C                 -5.64398700   -2.11461300    0.38987700
 H                  6.26591800    0.39748800    0.49044700
 H                  4.47538900    5.01518200   -2.33460500
 H                  5.76308600    3.12681500   -1.09590400
 H                  3.59148600    5.13365100   -0.79590400
 H                  7.10337200    1.07506400   -0.92864800
 H                  6.31770200   -0.53281200   -1.01797200
 H                  2.69092400    4.93797700   -2.31875900
 H                  7.09135200   -2.10959800    1.18955700
 H                  2.13696100    1.15420700   -4.18157600
 H                  6.14649200   -1.33267500    2.49157600
 H                  1.30426400   -0.14684800   -5.07783800
 H                  5.93424600   -3.53335000   -0.51961200
 H                  3.82158700   -0.72020700   -1.10140100
 H                  2.64507600   -0.53933700   -3.95855100
 H                  6.43003900   -3.08858600    2.51894700
 H                  1.58135900    2.81595200   -2.05806200
 H                 -0.07009600    1.94620400   -3.24305200
 H                  4.80953600   -4.64167900   -2.33771500
 H                 -0.94170200    0.68050100   -4.14897300
 H                  1.68391100    3.75995100    0.38425500
 H                  2.00795800    4.37404600    2.03338700
 H                  2.96608800    1.66463400    0.97648900
 H                  3.04552000   -4.90632400   -2.23639300
 H                  3.69289400   -1.38808900    2.46585500
 H                  3.21521100    2.24615100    2.63696000
 H                 -1.14673700    0.82461000   -2.37351900
 H                 -2.56802600    5.15151500   -1.53981200
 H                 -2.38932400    3.72613100   -2.58598600
 H                  0.33308600    4.32456200    1.41468000
 H                 -0.52466400    3.13636500   -0.84116900
 H                 -0.26708600   -1.70518800   -3.98857300
 H                  3.67919800   -3.43404600   -3.00256300
 H                  1.10765900   -2.20287600   -2.95606300
 H                  2.43713600    0.66125900    2.37139200
 H                 -3.99502500    4.16237700   -1.93496000
 H                  1.66006900   -3.14552400   -0.87550700
 H                 -0.44096200   -1.72256200   -2.20817300
 H                  1.30143900    3.03141200    4.04935600
 H                  1.90805900   -2.35525200    3.90052500
 H                  2.14994900   -3.81100700    2.89305500
 H                 -3.96373400    0.69432900   -1.68834600
 H                 -0.37436600    2.93076600    3.44049300
 H                 -6.39344300    0.47899700   -1.70385600
 H                  0.51913000    1.43359100    3.83616800
 H                 -0.03728300   -0.80937600    3.46739200
 H                  0.52966700   -4.31291400    0.99323300
 H                 -4.72599300    3.13630500    0.10920200
 H                  0.76836600   -3.72729500    4.02091600
 H                 -1.23160900   -1.18375800    2.19984000
 H                 -0.83985900   -3.21118500    0.66947100
 H                 -1.92821200    1.03524200    2.61829800
 H                 -1.12514500   -2.22203000    3.64710000
 H                 -0.83942400   -4.24560500    2.13632500
 H                 -5.41562800    2.25985000    2.36515100
 H                 -5.01349800    0.60619700    1.83990200
 H                 -4.27244500    1.27014300    3.31893100
 H                 -3.66065500   -2.68327700    0.97934800
 H                 -6.08938500   -2.90818300    0.99081900
 N                  1.39645000    0.16234800   -1.66614400
 N                  0.24007500    1.56045800    1.13790100
 N                  1.30137000   -1.68861500    1.31115000
 N                 -1.07993500   -0.59169900   -0.18813200
 Mo                 0.76240700   -0.10568100    0.20123400
 N                 -7.83192300   -1.35425700   -0.35313800
 C                 -8.46074200   -2.36720500    0.45167800
 H                 -8.14063600   -3.38604200    0.15867600
 H                 -8.24136000   -2.24167800    1.53103400
 H                 -9.55118500   -2.31065900    0.32180700
 C                 -8.63479800   -0.41831700   -1.09393000
 H                 -9.69733000   -0.67414600   -0.97266000
 H                 -8.49510600    0.62382500   -0.74287200
 H                 -8.40532500   -0.44285600   -2.17701400

27
AdNC
 H                  2.61562400   -0.77685200   -1.24847400
 H                  1.36153100   -2.48781000    0.08170500
 H                  1.16460400   -1.31838400   -2.11899200
 C                  1.51070000   -0.76376000   -1.22755400
 C                  1.00196200   -1.44474800    0.04748100
 H                  2.61621000   -0.69326400    1.29605400
 H                 -0.92185200   -2.00035800   -0.82376200
 C                  1.51128300   -0.68146500    1.27467100
 H                  1.36180300    1.17245000   -2.19570600
 H                  1.16540600   -1.17595300    2.20090200
 C                 -0.52928500   -1.44773900    0.04800400
 C                  1.00214400    0.68095600   -1.27509600
 H                  2.61654800    1.46851800   -0.04929200
 H                 -0.92134900   -1.94132200    0.95473100
 H                 -0.92132300    0.14429700   -2.15867200
 C                  1.51161700    1.44442200   -0.04807800
 C                 -0.52908600    0.68263500   -1.27784800
 C                  1.00286400    0.76327200    1.22678700
 C                 -1.04603800    0.00024300    0.00009500
 H                  1.36283400    1.31455200    2.11277100
 H                  1.16599000    2.49391300   -0.08247000
 H                 -0.92133500    1.71403800   -1.32051900
 C                 -0.52836900    0.76565300    1.22982400
 H                 -0.92067200    0.28722400    2.14453000
 N                 -2.46656200    0.00048500    0.00045700
 H                 -0.92016400    1.79779900    1.20401200
 C                 -3.63944300    0.00037700    0.00069400

121
AdNC-2A
 N                 -0.62670000    1.18250000    1.46925500
 N                 -0.58522700    0.67710000   -1.77382200
 N                 -0.54610300   -1.89494900    0.25819200
 C                  0.59542000    0.84557500    2.10229000
 C                  0.63801000   -0.03980200    3.19402000
 C                  1.84260200   -0.41119800    3.79040700
 C                  3.03239100    0.13799900    3.29415700
 C                  3.03065000    1.02692700    2.21682500
 C                  1.80777500    1.36190900    1.62385700
 C                 -1.43238200    2.24438800    2.09703100
 C                  0.61963000    1.42667500   -1.76228600
 C                  0.60874300    2.81486000   -1.54444100
 C                  1.78774400    3.55738100   -1.47690300
 C                  3.00719400    2.89352900   -1.66176600
 C                  3.05970000    1.51637000   -1.89163500
 C                  1.86132000    0.79473500   -1.92502000
 C                 -1.26264600    0.56356200   -3.07430300
 C                  0.68866800   -2.21153600   -0.35739400
 C                  0.74903500   -2.70252100   -1.67564500
 C                  1.96408200   -2.98347000   -2.29716800
 C                  3.14905700   -2.78268300   -1.57356600
 C                  3.12991800   -2.29992900   -0.26439400
 C                  1.89363000   -2.01012200    0.32741100
 C                 -1.32002900   -3.01406600    0.82907800
 C                  1.86515700   -1.42308100    4.90232900
 C                  4.30779100    1.63234900    1.70550700
 C                 -0.53368400    3.31133600    2.73656700
 C                 -2.35589600    1.66150600    3.17776500
 C                 -2.27809300    2.94494300    1.03064200
 C                  1.74566400    5.02683300   -1.16105700
 C                  4.36952600    0.81357000   -2.11553600
 C                 -1.83706200    1.91760400   -3.51485100
 C                 -0.29171800    0.05886700   -4.15258100
 C                 -2.41032500   -0.43960700   -2.96614700
 C                  2.01123100   -3.43736300   -3.72952000
 C                  4.40104500   -2.09897800    0.51192800
 C                 -2.02518300   -2.54229500    2.10415400
 C                 -0.40623700   -4.18112400    1.22498600
 C                 -2.35995000   -3.52732800   -0.17855800
 H                 -0.30085400   -0.46603900    3.55425500
 H                  3.98528200   -0.14098800    3.75791900
 H                  1.78155100    2.04608500    0.77145900
 H                 -0.35522700    3.30759600   -1.39875100
 H                  3.94039900    3.46634600   -1.61866800
 H                  1.87932800   -0.28629900   -2.08480800
 H                 -0.18588900   -2.83687100   -2.22585000
 H                  4.11089400   -3.00449300   -2.04973100
 H                  1.85180600   -1.62356600    1.34959200
 H                  2.75524500   -1.30406300    5.54270900
 H                  0.96905200   -1.34260500    5.54063200
 H                  1.88578500   -2.45274700    4.49731000
 H                  4.34072700    2.71800100    1.91111200
 H                  5.19228400    1.17457800    2.17896100
 H                  4.39322100    1.51373200    0.61261100
 H                 -1.15084800    4.12780200    3.15130500
 H                  0.07758200    2.89322400    3.55348700
 H                  0.15315400    3.73986400    1.98598800
 H                 -3.00323900    0.87825300    2.74704000
 H                 -1.76716900    1.20590400    3.99137400
 H                 -2.99831200    2.44354500    3.62350500
 H                 -2.89456200    3.73853000    1.48969800
 H                 -1.62780600    3.40432700    0.26992500
 H                 -2.95553300    2.24736000    0.51545600
 H                  0.89966300    5.52460800   -1.66504600
 H                  1.61993000    5.19273500   -0.07425000
 H                  2.67502000    5.53526300   -1.46746800
 H                  4.45759400    0.46587200   -3.16128100
 H                  5.22669800    1.47638800   -1.91048000
 H                  4.45546300   -0.08008000   -1.47533400
 H                 -2.51533100    2.31087600   -2.73696500
 H                 -1.03456500    2.65669800   -3.67810500
 H                 -2.40292900    1.81897500   -4.45927700
 H                 -0.81371100   -0.05064900   -5.11984300
 H                  0.54778100    0.75914900   -4.29632400
 H                  0.12791400   -0.92060200   -3.86630300
 H                 -2.81262900   -0.66912700   -3.96834400
 H                 -2.06658600   -1.37909600   -2.50050400
 H                 -3.23720500   -0.03720400   -2.36013200
 H                  2.22984900   -2.58928500   -4.40539200
 H                  2.79824000   -4.19417200   -3.89033700
 H                  1.04820200   -3.87001100   -4.04732500
 H                  4.43432000   -2.76101600    1.39612200
 H                  5.29062300   -2.31250300   -0.10368500
 H                  4.47601200   -1.06478900    0.88811700
 H                 -2.67150900   -3.34110800    2.51120500
 H                 -1.27949800   -2.27400100    2.86931400
 H                 -2.65081700   -1.65503200    1.92381400
 H                 -1.00056300   -4.97516000    1.71055500
 H                  0.10279800   -4.61830800    0.35012700
 H                  0.37062800   -3.84569900    1.93319800
 H                 -3.04489900   -2.71649500   -0.47810300
 H                 -1.86429700   -3.90468500   -1.08888000
 H                 -2.96020900   -4.35320700    0.24664900
 V                 -0.89520900   -0.01871800   -0.00939600
 C                 -5.48968200   -0.22011600    0.36011000
 C                 -5.81774400   -0.81239900    1.74139400
 C                 -6.07858900    1.19684000    0.25498700
 C                 -6.09134600   -1.11220400   -0.73854900
 H                 -5.36777500   -1.81759800    1.82128300
 H                 -5.35828600   -0.18213400    2.52332700
 C                 -7.33770600   -0.87681700    1.91301700
 H                 -5.62159200    1.83783500    1.02940300
 H                 -5.81446400    1.62688800   -0.72742600
 C                 -7.59771800    1.12418600    0.43028400
 C                 -7.61036600   -1.17678100   -0.55814600
 H                 -5.64208600   -2.11900300   -0.67342300
 H                 -5.82892900   -0.69711300   -1.72777600
 C                 -7.93663000   -1.76624100    0.81824400
 H                 -7.56562500   -1.30188800    2.90561500
 C                 -7.92394800    0.53517600    1.80675900
 H                 -8.01378000    2.14338600    0.35251100
 C                 -8.19665200    0.23513200   -0.66487400
 H                 -8.03557900   -1.81824000   -1.34910700
 H                 -9.03154600   -1.83961400    0.94774800
 H                 -7.53273600   -2.79206900    0.89819500
 H                 -9.01859900    0.50190900    1.95377900
 H                 -7.51069100    1.17966300    2.60407300
 H                 -7.98189900    0.66210200   -1.66160600
 H                 -9.29604600    0.19664400   -0.56078500
 C                 -2.92122900   -0.10395800    0.09320800
 N                 -4.08373000   -0.15646900    0.19991600

121
AdNC-2B
 V                  1.25703700    0.79494100   -0.02100800
 N                  2.11224900    0.16737000   -1.64364800
 C                  5.60196400   -0.82882500   -0.75014000
 N                  0.77188800    2.66454700    0.07927600
 N                 -1.66607100   -0.36088900   -0.72349300
 C                  5.43808800   -2.20546200   -0.58343800
 H                  6.29543200   -2.81489200   -0.27691700
 C                 -3.48666500   -0.22221000   -2.29801600
 H                 -3.51721800    0.87297500   -2.16439300
 H                 -2.79078800   -0.43759400   -3.12853600
 C                  4.19713000   -2.82175600   -0.79148900
 N                  1.38293900   -0.25366900    1.59953200
 C                 -0.61823000    0.06445700   -0.44859800
 C                  0.52954400   -2.53588700    1.34987800
 H                  1.41952500   -2.76981800    0.76186400
 C                 -0.95637100    2.68802600    1.80777600
 H                 -0.17484600    2.45491900    2.53643700
 C                 -1.73457800   -1.89133100    2.85544300
 C                  2.86355700    0.49895600   -3.96584000
 H                  3.32322700    1.46550700   -3.69425200
 H                  2.53912400    0.55259000   -5.02021100
 H                  3.63975600   -0.28083200   -3.88543200
 C                  2.47259700   -0.14031300    2.58355600
 C                  4.49558500   -0.06391100   -1.13802600
 H                  4.60149200    1.01458900   -1.28786600
 C                 -1.58040400   -3.17178600    2.31192300
 H                 -2.35830900   -3.92518800    2.48314500
 C                 -0.57264600    2.85755300    0.46963300
 C                 -2.29260600    2.77745000    2.21116600
 C                  3.23317400   -0.63958300   -1.34040700
 C                  3.11412500   -2.03079700   -1.17237100
 H                  2.13135900   -2.48629900   -1.31199000
 C                 -2.92127500    3.24676500   -0.09841600
 C                 -0.74041200   -0.93835500    2.62038200
 H                 -0.85680000    0.07847300    3.00244800
 C                  1.59454400    3.87386500   -0.09168600
 C                 -1.58116600    3.13845800   -0.47067100
 H                 -1.29880400    3.23927600   -1.52175200
 C                 -5.82247500   -0.45444400   -1.43026800
 H                 -6.83871100   -0.82925800   -1.65006600
 H                 -5.90267100    0.64055200   -1.29969400
 C                 -2.95469500   -0.87021600   -1.00985600
 C                  2.97338200    3.46025100   -0.60466900
 H                  3.49018700    2.80231200    0.11282000
 H                  3.60982700    4.34951100   -0.75545500
 H                  2.88941900    2.91886200   -1.56134600
 C                  1.03455800   -1.13322000   -3.48581000
 H                  1.77344900   -1.95145700   -3.48578800
 H                  0.62693600   -1.05303900   -4.51005900
 H                  0.21200300   -1.40821600   -2.80246700
 C                 -2.86776400   -2.39407300   -1.19416300
 H                 -2.16803200   -2.62028100   -2.01885500
 H                 -2.45484100   -2.83864400   -0.27229800
 C                  3.37100700    1.00965100    2.14252700
 H                  3.80298200    0.80295300    1.14630500
 H                  4.21434300    1.14597100    2.84153800
 H                  2.79867000    1.95183600    2.10651100
 C                 -4.88228800   -0.77770500   -2.59675600
 H                 -5.26145000   -0.31019600   -3.52199600
 C                  0.64234200    1.31276100   -3.22923100
 H                 -0.27272100    1.12502900   -2.64523900
 H                  0.35413900    1.39416600   -4.29214700
 H                  1.05544500    2.27968900   -2.90147600
 C                 -3.26429700    3.05703200    1.24695300
 H                 -4.31619200    3.12463700    1.54824500
 C                  1.67102600    0.19583100   -3.04842200
 C                  0.40641200   -1.23775800    1.86915100
 C                  0.98307000    4.84542000   -1.11230000
 H                  0.84738200    4.35314400   -2.09033700
 H                  1.64775500    5.71598300   -1.25420300
 H                  0.00306500    5.22212100   -0.77566800
 C                 -2.93496000   -1.54919200    3.69524600
 H                 -3.80775200   -2.17054900    3.43049600
 H                 -3.21761300   -0.48893500    3.58040000
 H                 -2.72864700   -1.71705100    4.76903100
 C                 -0.45355700   -3.50696400    1.55227100
 C                 -5.28835600   -1.09848800   -0.14671300
 H                 -5.95977400   -0.86178900    0.69700800
 C                 -4.26454100   -2.94147400   -1.49703100
 H                 -4.19762500   -4.03544700   -1.62874400
 C                  1.74829100    4.61470100    1.24460300
 H                  0.76377700    4.92541400    1.63496300
 H                  2.36999700    5.52040300    1.12680100
 H                  2.22314000    3.96600100    2.00022600
 C                 -0.32314300   -4.86766700    0.92540200
 H                 -0.85092800   -4.90919000   -0.04689500
 H                 -0.75667900   -5.65485900    1.56546900
 H                  0.73278800   -5.12238200    0.73391900
 C                 -3.98237900    3.56554200   -1.11582300
 H                 -4.86831300    2.91625500   -0.99746800
 H                 -3.60450400    3.44541400   -2.14458000
 H                 -4.33262400    4.60933200   -1.01273100
 C                  6.92542000   -0.16505900   -0.49038800
 H                  7.74170800   -0.90233000   -0.41681600
 H                  6.90182700    0.40246500    0.45866900
 H                  7.18130600    0.55159000   -1.28995400
 C                 -5.20220900   -2.61768900   -0.32870100
 H                 -4.82726000   -3.08850200    0.59871800
 H                 -6.20696800   -3.03526700   -0.52297100
 C                 -4.79937600   -2.29703100   -2.78055900
 H                 -5.79879800   -2.70315900   -3.02071500
 H                 -4.13818200   -2.54145800   -3.63217100
 C                  1.93605100    0.17120000    3.98631400
 H                  1.34360300    1.10326500    3.97557000
 H                  2.76943700    0.29873900    4.70014900
 H                  1.29161400   -0.64227000    4.35993800
 C                 -3.89612300   -0.54490900    0.16077000
 H                 -3.91852400    0.54834700    0.31172100
 H                 -3.48425900   -0.99555200    1.07824000
 C                  4.01444500   -4.29163700   -0.53485000
 H                  4.93708100   -4.85986600   -0.74148300
 H                  3.20449400   -4.71255600   -1.15416900
 H                  3.74722100   -4.47333900    0.52382200
 C                 -2.66753900    2.60473200    3.65713700
 H                 -1.98114800    1.91284700    4.17397700
 H                 -3.69395500    2.21531100    3.76630300
 H                 -2.62357600    3.56913600    4.19697100
 C                  3.30791400   -1.42639500    2.63277400
 H                  2.69818900   -2.28309800    2.96736400
 H                  4.15194900   -1.31616800    3.33747700
 H                  3.71388700   -1.65613900    1.63297100

121
AdNC-1
 Mo                -0.06810000    1.26699000    0.32510900
 N                  0.28706900    1.24033100   -1.62223500
 N                  0.96579500    2.60065600    1.37532100
 N                 -0.43309400   -0.54420100    1.04807300
 N                 -2.78165300    2.77285000    0.13859300
 C                  1.20940100    0.19946800   -1.92110700
 C                  0.75484800   -1.07329400   -2.31308300
 C                  1.64092400   -2.11199300   -2.58806700
 C                  3.01721300   -1.86383500   -2.47695600
 C                  3.50445000   -0.61514600   -2.08880400
 C                  2.58783900    0.40781700   -1.80901200
 C                 -0.33935900    1.94690500   -2.76946700
 C                  0.53461500    1.82310700   -4.02325000
 C                 -0.45629200    3.43491700   -2.43174600
 C                  2.31804300    2.61942700    0.94099200
 C                  3.23902400    1.70745600    1.46828500
 C                  4.57983000    1.71590800    1.06460000
 C                  4.98275700    2.64411600    0.10289000
 C                  4.08094000    3.55714300   -0.46207000
 C                  2.75600000    3.53719200   -0.02921900
 C                  0.56204100    3.61847700    2.37524300
 C                  1.75235000    4.01728100    3.25430400
 C                  0.01351200    4.86460600    1.67092300
 C                  0.72384000   -0.95707900    1.76742200
 C                  0.86429700   -0.65396200    3.13181600
 C                  2.01559800   -0.99965800    3.83988200
 C                  3.03054100   -1.69116200    3.16599700
 C                  2.92132600   -2.01611200    1.81118700
 C                  1.76820400   -1.63010500    1.11918700
 C                 -1.59645100   -1.45089900    1.06189600
 C                 -2.57887500   -1.01480700   -0.02144800
 C                 -2.29060000   -1.41089200    2.42820200
 C                 -1.74143400    2.15377200    0.29787500
 C                 -1.72974400    1.37391800   -3.06369400
 C                  1.13607400   -3.48232300   -2.94401800
 C                  4.98089900   -0.36539500   -1.96351100
 C                 -0.50382400    3.01496500    3.29111200
 C                  5.55940600    0.75675800    1.67969500
 C                  4.52029300    4.49581600   -1.55070700
 C                 -1.15241500   -2.88674000    0.75592800
 C                  2.17938300   -0.58904700    5.27659500
 C                  4.00264100   -2.78390500    1.10390900
 C                 -3.97538800    3.06236400    0.89295800
 C                 -3.82193900    4.44329100    1.55441100
 C                 -5.16571000    3.10987500   -0.07696300
 C                 -4.26236800    2.01667000    1.98030100
 H                 -2.96133600    4.42021700    2.24489600
 H                 -3.59540600    5.19182100    0.77452400
 C                 -5.10313500    4.80849200    2.30877000
 H                 -4.94927900    3.84844600   -0.86899900
 H                 -5.26611800    2.12551700   -0.56924000
 C                 -6.44793200    3.47231500    0.67661600
 C                 -5.54090700    2.38306300    2.73922400
 H                 -3.40304700    1.95935000    2.67115600
 H                 -4.36749600    1.02316500    1.51136500
 C                 -5.37026200    3.75837100    3.39198700
 H                 -4.97375000    5.80061700    2.77617000
 C                 -6.28094200    4.84795000    1.33010300
 H                 -7.29169000    3.49858600   -0.03513500
 C                 -6.71831500    2.42239800    1.75932700
 H                 -5.72897600    1.62213300    3.51717300
 H                 -6.27915500    4.02357400    3.96278700
 H                 -4.53117900    3.73460700    4.11178700
 H                 -7.20760400    5.13094400    1.86258000
 H                 -6.10502600    5.61717600    0.55582000
 H                 -6.85939600    1.42791300    1.29720200
 H                 -7.65300500    2.66407300    2.29811800
 H                 -2.09300800   -1.01228700   -1.01094100
 H                 -2.57549000   -0.37431800    2.67577600
 H                 -3.43948500   -1.70537300   -0.05541100
 H                 -2.95861100   -0.00035700    0.16813900
 H                 -3.20190800   -2.03568700    2.42571900
 H                 -1.62498300   -1.78974800    3.22216800
 H                 -0.46300100   -3.27177500    1.52569100
 H                 -2.03110300   -3.55421100    0.71978300
 H                 -0.63813800   -2.93416400   -0.21972600
 H                  2.52506100    0.45971800    5.34810600
 H                  1.22578900   -0.65493200    5.82721300
 H                  2.92123200   -1.21726200    5.79695600
 H                  4.92527300   -2.83669000    1.70538200
 H                  3.67897000   -3.82127600    0.89993900
 H                  4.24156800   -2.32649800    0.12948400
 H                  5.28727300   -0.32699200   -0.90327600
 H                  5.56722100   -1.15735800   -2.45856700
 H                  5.26203400    0.60436900   -2.40798900
 H                  1.77215600   -3.96416200   -3.70613500
 H                  1.13084000   -4.14369000   -2.05710600
 H                  0.10451700   -3.44435200   -3.33098300
 H                  3.72524500   -2.66984700   -2.70061000
 H                 -0.32177400   -1.24628900   -2.38066400
 H                  2.94368200    1.39720600   -1.51142200
 H                  1.55007200    2.21272800   -3.83675600
 H                  0.63051500    0.77829100   -4.36157500
 H                  0.08492500    2.40861700   -4.84366800
 H                 -2.20860000    1.91753000   -3.89844800
 H                 -1.66474400    0.30976600   -3.34804100
 H                 -2.37591200    1.46332100   -2.17643100
 H                  0.54160200    3.85202700   -2.21585500
 H                 -0.88798600    3.98723800   -3.28573500
 H                 -1.10281600    3.59889100   -1.55723100
 H                  0.80020900    5.34720100    1.06729300
 H                 -0.81635000    4.59294800    0.99928500
 H                 -0.35263800    5.60724000    2.40311800
 H                 -0.87231700    3.76882300    4.00957400
 H                 -1.35789900    2.63809400    2.70946500
 H                 -0.08111800    2.16913100    3.85860400
 H                  1.41494100    4.72503500    4.03149500
 H                  2.18596500    3.13394100    3.75413100
 H                  2.55139500    4.50368200    2.67100500
 H                  5.56978600    4.80858500   -1.41824400
 H                  4.44497600    4.01049800   -2.54224800
 H                  3.89187100    5.40120600   -1.58170000
 H                  5.72373800    0.99016100    2.74756300
 H                  5.18241400   -0.27837300    1.63439800
 H                  6.53798100    0.79627600    1.17350500
 H                  6.02835600    2.65454100   -0.22468600
 H                  2.89307200    0.98900700    2.21680400
 H                  2.02696800    4.22419600   -0.46554600
 H                  0.05852200   -0.10717100    3.62754800
 H                  3.93579100   -1.97658700    3.71343500
 H                  1.66751900   -1.85266900    0.05404700

100
TS(2A+MeCN)
 N                  2.11766100    0.81972700    0.99623800
 N                  3.32600300   -2.02095100    2.07132900
 N                  4.43925700    0.76010500    3.37752100
 C                  2.59928400    0.49374000   -0.29412500
 C                  1.97393200   -0.49976400   -1.06725600
 C                  2.46888100   -0.87559100   -2.31632100
 C                  3.60892300   -0.22554400   -2.80648400
 C                  4.25952500    0.76633200   -2.06737600
 C                  3.74658700    1.11248700   -0.81234900
 C                  1.08532300    1.85788800    1.08787700
 C                  4.62878300   -2.33365900    1.61594000
 C                  5.63768400   -2.71538600    2.51502800
 C                  6.95122800   -2.93335700    2.09491600
 C                  7.25070500   -2.78963400    0.73547100
 C                  6.27020900   -2.42741300   -0.19358600
 C                  4.96869900   -2.19257600    0.26090700
 C                  2.34500300   -3.10630700    2.18291000
 C                  5.23520200    1.51496700    2.48370600
 C                  4.98021300    2.87863100    2.24811100
 C                  5.71739100    3.60981600    1.31741400
 C                  6.74670000    2.96136100    0.61986600
 C                  7.03311100    1.61118000    0.82936700
 C                  6.26482100    0.89871600    1.75792600
 C                  4.78477400    0.79060400    4.80520300
 C                  1.82227300   -1.98959500   -3.09144300
 C                  5.50057100    1.43238000   -2.59179500
 C                  0.80604500    2.09854600    2.56738200
 C                  1.56776700    3.16735900    0.44953700
 C                 -0.21485100    1.41543700    0.40335000
 C                  8.02313600   -3.26498700    3.09602100
 C                  6.59401500   -2.31787300   -1.65744400
 C                  2.69293200   -4.03785600    3.35129300
 C                  0.98083400   -2.46735200    2.43683400
 C                  2.27883600   -3.92166700    0.88600000
 C                  5.37539600    5.04332100    1.02097400
 C                  8.15079400    0.92611800    0.09526500
 C                  6.29951800    0.90442100    5.01234500
 C                  4.09740700    1.97907400    5.49567900
 C                  4.32008300   -0.52038500    5.44078200
 H                  1.09013700   -0.99632900   -0.65799500
 H                  4.00029500   -0.50397300   -3.79161800
 H                  4.24179800    1.88046300   -0.21204400
 H                  5.38182900   -2.80804300    3.57328400
 H                  8.27785900   -2.95891900    0.39305900
 H                  4.19159000   -1.88218400   -0.44294300
 H                  4.15993800    3.35575200    2.79145900
 H                  7.33438700    3.52613400   -0.11268700
 H                  6.46135700   -0.16362000    1.93076400
 H                  2.21535800   -2.97253800   -2.76949200
 H                  2.01438200   -1.89668200   -4.17351000
 H                  0.73044000   -2.00952000   -2.93587800
 H                  5.56976200    1.35079700   -3.68960700
 H                  6.40793300    0.96960300   -2.16325600
 H                  5.52871400    2.50025800   -2.31822600
 H                  1.76609000    3.03506200   -0.62761500
 H                  2.50241800    3.50696300    0.92765100
 H                  0.80549700    3.95929300    0.56140800
 H                  8.31605700   -2.36746400    3.67268400
 H                  8.93033900   -3.65477900    2.60537400
 H                  7.67649500   -4.01869100    3.82388200
 H                  6.32991400   -3.25130000   -2.18916000
 H                  7.66948500   -2.13870100   -1.82546800
 H                  6.02090300   -1.50358600   -2.13017100
 H                  1.93161500   -4.83041700    3.46822600
 H                  2.74841700   -3.46198800    4.29170200
 H                  3.66807300   -4.52769900    3.18745400
 H                  4.66588200    5.11168400    0.17470300
 H                  6.27071000    5.62636800    0.74608200
 H                  4.89856700    5.53218100    1.88681300
 H                  7.81698900   -0.04119500   -0.31582900
 H                  8.99554700    0.70974600    0.77500000
 H                  8.53590600    1.54722800   -0.73025600
 H                  4.46052200    2.93382900    5.07850100
 H                  4.29888000    1.98855400    6.58352200
 H                  1.50373100   -4.70518000    0.96044700
 H                  2.03567300   -3.26748300    0.03099700
 H                  0.19625000   -3.23886400    2.52835800
 H                  0.70963400   -1.79211200    1.60604700
 H                  0.98332400   -1.88193200    3.37228500
 H                  0.40117500    1.18836800    3.03937500
 H                  1.73451700    2.37993600    3.09737900
 H                  0.06913900    2.90974900    2.70311100
 H                 -1.00046700    2.18419000    0.51723400
 H                 -0.58122100    0.47369700    0.84867600
 H                 -0.05880600    1.24962200   -0.67608800
 H                  4.89999100   -1.36352000    5.03404300
 H                  4.45782200   -0.49767100    6.53707800
 H                  3.25601800   -0.71257600    5.23348900
 H                  6.82349700    0.07402800    4.50799100
 H                  6.53924000    0.86390300    6.08977800
 H                  6.69592800    1.85050900    4.60677400
 H                  3.24338700   -4.41353400    0.67373200
 V                  3.10652500   -0.14483700    2.33014000
 H                  3.00715500    1.92982300    5.33316600
 C                  0.74387600    0.39175100    5.96933600
 N                  1.02375900   -0.10600300    4.96436100
 C                  0.43577500    1.04033800    7.23076400
 H                  1.30967700    1.62498100    7.56443800
 H                 -0.42330800    1.72058300    7.11133900
 H                  0.19282500    0.28924600    7.99995900

100
Minimum_Quartet_MeCN-1
 Mo                -0.69751500   -0.32562000   -0.53324600
 N                  0.88309100    0.04471000   -1.73161500
 N                 -1.66096700    1.38249000   -0.06151300
 N                  0.21080400   -1.76729400    0.62217800
 N                 -3.27251200   -2.32535000   -0.62943600
 C                  2.18080600    0.07760300   -1.16479500
 C                  3.06212600   -1.01197700   -1.26902900
 C                  4.31907300   -0.99731700   -0.66466900
 C                  4.71257300    0.14729700    0.04170500
 C                  3.87037700    1.25512200    0.15200900
 C                  2.60633300    1.20172700   -0.44668300
 C                  0.77529200    0.37627500   -3.16525800
 C                  1.42429900    1.73502800   -3.45796500
 C                 -0.70666200    0.44590900   -3.53681100
 C                 -0.72165100    2.35531400    0.37270200
 C                 -0.18334500    2.33929400    1.66621000
 C                  0.71787600    3.32498300    2.08669400
 C                  1.09789000    4.31857700    1.18056100
 C                  0.60063100    4.34746600   -0.12849200
 C                 -0.31411900    3.36741600   -0.51062000
 C                 -3.09266400    1.69714500    0.17662400
 C                 -3.31834400    3.19864700    0.39649300
 C                 -3.90933100    1.28964200   -1.05217600
 C                  0.43132000   -1.24673200    1.91401700
 C                 -0.62432900   -1.10053400    2.82992900
 C                 -0.42339400   -0.53493300    4.09214200
 C                  0.87025800   -0.13863100    4.44718500
 C                  1.94669600   -0.27570900    3.56303100
 C                  1.71075500   -0.81322600    2.29625800
 C                  0.38560000   -3.21194500    0.43050900
 C                  0.21128100   -3.54159500   -1.05220500
 C                 -0.64304300   -4.00761900    1.25172100
 C                 -2.40395200   -1.54560300   -0.46337100
 C                  1.44596300   -0.69271200   -4.03836900
 C                 -3.58996500    0.95949600    1.42638800
 C                  1.78926500   -3.65870500    0.86612000
 C                 -4.26806900   -3.29532300   -0.79850700
 H                  0.90817300   -2.94903700   -1.66488500
 H                 -1.67144000   -3.71882500    0.97688500
 H                  0.40478500   -4.61354700   -1.23298900
 H                 -0.81180800   -3.31994100   -1.39924600
 H                 -0.52637200   -5.09343900    1.08200800
 H                 -0.51378700   -3.81684500    2.33069200
 H                  1.94833100   -3.47406800    1.94164200
 H                  1.92023800   -4.74042300    0.68392900
 H                  2.56235200   -3.10804200    0.30721000
 H                  5.70086800    0.17305500    0.51464000
 H                  2.74102500   -1.89915600   -1.81811900
 H                  1.92511400    2.05093600   -0.35740100
 H                  0.96541400    2.52545700   -2.84142600
 H                  2.50333400    1.71341900   -3.23087800
 H                  1.30259600    2.00152900   -4.52303600
 H                  1.30007600   -0.46499800   -5.10962000
 H                  2.53118600   -0.73938500   -3.85049300
 H                  1.01263500   -1.68686300   -3.83132800
 H                 -1.23330500    1.20445200   -2.93075500
 H                 -0.82514200    0.71078000   -4.60239000
 H                 -1.20312300   -0.53015600   -3.37652700
 H                 -3.58342200    1.87105800   -1.93146900
 H                 -3.78036600    0.22296400   -1.28973300
 H                 -4.98572700    1.47819800   -0.88837400
 H                 -4.65054400    1.19232100    1.63382500
 H                 -3.48753200   -0.13083400    1.30437200
 H                 -2.99243300    1.25631400    2.30557800
 H                 -4.39629800    3.38452800    0.54486800
 H                 -2.78008300    3.56983500    1.28390100
 H                 -2.98580700    3.79005400   -0.47223200
 H                  1.80554000    5.09177300    1.50016800
 H                 -0.48003300    1.54088300    2.35218500
 H                 -0.73292900    3.36827200   -1.52071700
 H                 -1.62386100   -1.42405900    2.52604700
 H                  1.04337400    0.29664100    5.43794100
 H                  2.52582400   -0.89962300    1.57347500
 H                 -3.97375000   -4.23089400   -0.29077500
 H                 -4.42271200   -3.50759700   -1.87109500
 H                 -5.22193500   -2.94330700   -0.36839600
 C                  3.33996000    0.12191400    3.96446800
 H                  3.33591000    0.82787300    4.81183600
 H                  3.92754000   -0.76215200    4.27546400
 H                  3.87883800    0.58627700    3.12144100
 C                 -1.58295300   -0.32003600    5.02484300
 H                 -1.25147800   -0.23907700    6.07356200
 H                 -2.12359500    0.61294300    4.77573100
 H                 -2.31368000   -1.14391100    4.95788400
 C                  1.28142700    3.30253400    3.47921100
 H                  0.53820300    2.94020100    4.20819000
 H                  2.14615200    2.61858800    3.54327500
 H                  1.62025800    4.30463900    3.79172300
 C                  4.30126000    2.49009600    0.89281100
 H                  4.36631100    3.35911400    0.21322000
 H                  3.57318100    2.75746700    1.67695200
 H                  5.28883300    2.35545600    1.36473300
 C                  5.21783600   -2.20098000   -0.73019400
 H                  6.27418500   -1.91135000   -0.86609400
 H                  5.15911300   -2.79194500    0.20312100
 H                  4.93631900   -2.86977800   -1.56036100
 C                  1.07939200    5.37664500   -1.11317800
 H                  1.36993500    6.31515400   -0.61178600
 H                  1.96594300    5.00813000   -1.66332700
 H                  0.30507700    5.61119000   -1.86268600

82
MeCN-1'A(d=3.0)
42        0.542412    0.046961    0.353082
 7        0.954237   -1.270417   -1.097290
 7        0.386273    1.974577   -0.126610
 7       -0.537696   -0.610085    1.887640
 6       -0.229432   -1.952402   -1.470008
 6       -0.520790   -3.237808   -0.978029
 6       -1.716119   -3.875400   -1.302665
 6       -2.653711   -3.239958   -2.119883
 6       -2.376844   -1.965893   -2.616396
 6       -1.175319   -1.333063   -2.304146
 6        2.227758   -1.633231   -1.749289
 6       -0.452181    2.106846   -1.262603
 6        0.079982    2.277056   -2.553142
 6       -0.751343    2.330635   -3.670165
 6       -2.134788    2.209411   -3.525477
 6       -2.677091    2.043742   -2.250572
 6       -1.847688    2.001754   -1.132312
 6        0.928857    3.195824    0.501232
 6       -1.889228   -0.198541    1.749735
 6       -2.372473    0.938040    2.422230
 6       -3.674994    1.390733    2.222078
 6       -4.525592    0.719357    1.341812
 6       -4.061223   -0.412782    0.671527
 6       -2.762111   -0.871625    0.877713
 6       -0.192644   -1.486501    3.020564
 6        1.989043   -2.329454   -3.091921
 6        3.045049   -2.561263   -0.840789
 6        3.000860   -0.338964   -2.021139
 6        2.258399    3.591441   -0.153606
 6       -0.068280    4.351829    0.374729
 6        1.153853    2.915878    1.987990
 6        1.228579   -2.004262    2.814263
 6       -1.150112   -2.682524    3.073672
 6       -0.258544   -0.716320    4.344689
 1        0.196304   -3.720201   -0.308284
 1       -3.597812   -3.736080   -2.363939
 1       -0.959249   -0.333046   -2.689249
 1        1.164511    2.336611   -2.670388
 1       -2.785593    2.239857   -4.404494
 1       -2.272475    1.864416   -0.135090
 1       -1.695143    1.482280    3.084297
 1       -5.544623    1.081616    1.175943
 1       -2.399391   -1.752103    0.342326
 1        2.955702   -2.521876   -3.590104
 1        1.469538   -3.293441   -2.965558
 1        1.374034   -1.699958   -3.756825
 1        3.188651   -2.099660    0.150315
 1        2.515947   -3.517493   -0.689396
 1        4.034065   -2.790677   -1.280746
 1        4.013940   -0.550911   -2.410204
 1        2.461476    0.269819   -2.765177
 1        3.092070    0.267365   -1.104963
 1        2.981570    2.762080   -0.072256
 1        2.116595    3.825872   -1.222210
 1        2.692626    4.484118    0.332738
 1        0.315201    5.240908    0.905456
 1       -0.241847    4.628434   -0.678766
 1       -1.040785    4.074985    0.816839
 1        1.590666    3.799784    2.486128
 1        0.195135    2.678253    2.478144
 1        1.838754    2.065734    2.136402
 1        1.510603   -2.686405    3.635671
 1        1.306901   -2.561278    1.863203
 1        1.954244   -1.175154    2.789520
 1       -0.870473   -3.361820    3.898289
 1       -2.191474   -2.357323    3.236981
 1       -1.114375   -3.246970    2.125661
 1        0.412994    0.159137    4.309498
 1       -1.283268   -0.362675    4.548429
 1        0.047986   -1.360928    5.188087
 6        4.366977    0.163023    1.127274
 7        3.291474    0.339781    1.517948
 6        5.689479   -0.081138    0.581805
 1        5.697600   -1.052063    0.058624
 1        5.951398    0.711491   -0.138346
 1        6.443880   -0.098761    1.385269
 1       -1.926077   -4.871045   -0.899340
 1       -3.103275   -1.451681   -3.253018
 1       -3.758468    1.940136   -2.119106
 1       -0.313258    2.453090   -4.665810
 1       -4.712256   -0.945859   -0.028041
 1       -4.023858    2.285433    2.747218

82
MeCN-1'A(d=2.8)
42         0.570035   -0.003830    0.270854
 7         0.820883   -1.059846   -1.411077
 7         0.356236    1.972739    0.096846
 7        -0.288987   -0.924980    1.813948
 6        -0.394005   -1.692155   -1.771933
 6        -0.625333   -3.052559   -1.498275
 6        -1.849700   -3.645890   -1.797863
 6        -2.876376   -2.892583   -2.371087
 6        -2.659474   -1.543087   -2.650928
 6        -1.430718   -0.952096   -2.364837
 6         2.021526   -1.287660   -2.238127
 6        -0.633603    2.257520   -0.876447
 6        -0.291499    2.638706   -2.186871
 6        -1.274648    2.850403   -3.151031
 6        -2.623307    2.677330   -2.832664
 6        -2.977174    2.302079   -1.536244
 6        -1.995917    2.105537   -0.567216
 6         1.037804    3.096723    0.772116
 6        -1.648340   -0.534998    1.899513
 6        -2.077396    0.450394    2.807668
 6        -3.403762    0.876122    2.828293
 6        -4.332401    0.334583    1.936885
 6        -3.921674   -0.646700    1.034214
 6        -2.599158   -1.084163    1.022819
 6         0.254588   -1.854926    2.825338
 6         1.642142   -1.698178   -3.663877
 6         2.906192   -2.376958   -1.616932
 6         2.793877    0.032260   -2.320738
 6         2.351965    3.438468    0.058284
 6         0.139517    4.336735    0.802244
 6         1.330227    2.682545    2.215833
 6         1.303901   -2.737197    2.145977
 6        -0.851265   -2.762104    3.372778
 6         0.904154   -1.078820    3.977072
 1         0.164641   -3.634285   -1.016348
 1        -3.841766   -3.356455   -2.594483
 1        -1.262988    0.106034   -2.580345
 1         0.765238    2.738365   -2.447230
 1        -3.393363    2.831172   -3.594548
 1        -2.272248    1.810249    0.447947
 1        -1.344805    0.901984    3.481149
 1        -5.370655    0.679707    1.945483
 1        -2.276965   -1.851435    0.314657
 1         2.552125   -1.788983   -4.282943
 1         1.115013   -2.666092   -3.684332
 1         0.981036   -0.944750   -4.124457
 1         3.153398   -2.121616   -0.572953
 1         2.379878   -3.346187   -1.605197
 1         3.844476   -2.510190   -2.187807
 1         3.743380   -0.094305   -2.872532
 1         2.184993    0.791888   -2.838063
 1         3.020532    0.423276   -1.315342
 1         3.007102    2.551576    0.024878
 1         2.162837    3.765499   -0.978034
 1         2.889541    4.252237    0.578656
 1         0.635179    5.144492    1.368589
 1        -0.076133    4.710809   -0.212347
 1        -0.823318    4.109238    1.290509
 1         1.852392    3.492172    2.756691
 1         0.387000    2.459504    2.741894
 1         1.964781    1.782550    2.252034
 1         1.749460   -3.443006    2.869792
 1         0.841031   -3.314787    1.328276
 1         2.116101   -2.124539    1.723459
 1        -0.420148   -3.497211    4.074771
 1        -1.623426   -2.186719    3.909986
 1        -1.347470   -3.311439    2.554269
 1         1.697181   -0.418955    3.588261
 1         0.158662   -0.456194    4.499881
 1         1.349774   -1.766242    4.719495
 6         4.243146   -0.042640    0.874258
 7         3.169722   -0.019106    1.310757
 6         5.557362   -0.079508    0.260906
 1         5.562294   -0.824130   -0.553152
 1         5.802344    0.909514   -0.160717
 1         6.325727   -0.352424    1.002819
 1        -2.009912   -4.703550   -1.565924
 1        -3.454268   -0.936316   -3.095405
 1        -4.028460    2.155872   -1.270425
 1        -0.984144    3.137147   -4.166698
 1        -4.634268   -1.078899    0.325188
 1        -3.712117    1.651549    3.536638

82
MeCN-1'A(d=2.6)
42          0.592563    0.051786    0.281972
 7          0.833048   -1.417372   -1.059249
 7          0.413654    1.908132   -0.428382
 7         -0.323639   -0.409900    1.991791
 6         -0.391720   -2.099208   -1.259683
 6         -0.661205   -3.327025   -0.627448
 6         -1.894549   -3.956669   -0.781074
 6         -2.891747   -3.371985   -1.564351
 6         -2.635662   -2.157612   -2.202420
 6         -1.398051   -1.534350   -2.061330
 6          2.035896   -1.885087   -1.775604
 6         -0.554975    1.928329   -1.462637
 6         -0.185515    1.936886   -2.819981
 6         -1.149725    1.895496   -3.825078
 6         -2.506397    1.837877   -3.499361
 6         -2.887030    1.833133   -2.156968
 6         -1.924579    1.888559   -1.151803
 6          1.083616    3.173000   -0.058565
 6         -1.670440    0.025412    1.938140
 6         -2.084246    1.221017    2.554049
 6         -3.397890    1.669896    2.436336
 6         -4.328660    0.940274    1.693709
 6         -3.932853   -0.248892    1.080321
 6         -2.623389   -0.706062    1.208896
 6          0.175617   -1.046114    3.228979
 6          1.662288   -2.691108   -3.023477
 6          2.902890   -2.756542   -0.857662
 6          2.821377   -0.653300   -2.236485
 6          2.423114    3.307759   -0.794419
 6          0.198649    4.376897   -0.397173
 6          1.321348    3.170864    1.453245
 6          1.181870   -2.130406    2.835349
 6         -0.971200   -1.715632    3.991673
 6          0.859579   -0.012358    4.132350
 1          0.105774   -3.769121    0.013955
 1         -3.864546   -3.860765   -1.673218
 1         -1.198949   -0.582153   -2.558866
 1          0.876605    1.948240   -3.077347
 1         -3.261605    1.793180   -4.289750
 1         -2.222100    1.881401   -0.100499
 1         -1.348543    1.810809    3.106218
 1         -5.356798    1.300485    1.592190
 1         -2.311691   -1.635808    0.727118
 1          2.576394   -2.963271   -3.580028
 1          1.128021   -3.620344   -2.766338
 1          1.010661   -2.101550   -3.690087
 1          3.148807   -2.213670    0.069882
 1          2.360009   -3.672310   -0.569661
 1          3.841414   -3.062868   -1.356802
 1          3.778567   -0.942018   -2.708251
 1          2.226858   -0.082955   -2.968834
 1          3.034363    0.023921   -1.393464
 1          3.076260    2.450951   -0.557099
 1          2.269860    3.329561   -1.886577
 1          2.947287    4.237225   -0.505522
 1          0.686171    5.306796   -0.055738
 1          0.017770    4.461368   -1.481536
 1         -0.781038    4.294335    0.103322
 1          1.832720    4.097708    1.769686
 1          0.357115    3.102646    1.984089
 1          1.942563    2.315017    1.761333
 1          1.573216   -2.644987    3.731264
 1          0.696647   -2.875781    2.183097
 1          2.036484   -1.698799    2.290662
 1         -0.574023   -2.243865    4.876049
 1         -1.715982   -0.979488    4.336611
 1         -1.491811   -2.448421    3.351766
 1          1.678102    0.487200    3.588048
 1          0.140987    0.757605    4.460401
 1          1.278280   -0.489925    5.037261
 6          4.086189    0.176850    0.910281
 7          2.986860    0.264529    1.272973
 6          5.427615    0.044550    0.375510
 1          5.509143   -0.902469   -0.184996
 1          5.639853    0.881897   -0.310488
 1          6.175205    0.048263    1.186003
 1         -2.085231   -4.905783   -0.270216
 1         -3.406602   -1.683157   -2.817148
 1         -3.944914    1.782066   -1.882073
 1         -0.837869    1.892726   -4.874350
 1         -4.647604   -0.831272    0.491001
 1         -3.694241    2.607982    2.916254

82
MeCN-1'A(d=2.4)
42         -0.641545    0.093722   -0.270668
 7         -0.496049   -1.902549   -0.398000
 7         -0.746952    0.878858    1.564582
 7          0.280503    1.196439   -1.650009
 6          0.856964   -2.264945   -0.602736
 6          1.348729   -2.571837   -1.885301
 6          2.694660   -2.873006   -2.083811
 6          3.584323   -2.867096   -1.007661
 6          3.108854   -2.570181    0.270677
 6          1.761055   -2.283942    0.472921
 6         -1.521477   -2.965933   -0.373085
 6          0.233386    0.301373    2.409672
 6         -0.087045   -0.742205    3.296869
 6          0.894439   -1.338305    4.086652
 6          2.220596   -0.910171    4.004952
 6          2.551499    0.126354    3.130426
 6          1.569963    0.730839    2.349471
 6         -1.647848    1.897253    2.139934
 6          1.515468    1.666293   -1.139150
 6          1.656270    2.978204   -0.649620
 6          2.858618    3.411834   -0.096064
 6          3.948900    2.543186   -0.009969
 6          3.824741    1.241140   -0.495736
 6          2.627086    0.810780   -1.062510
 6         -0.138684    1.607105   -3.009516
 6         -0.899110   -4.326720   -0.044679
 6         -2.240875   -3.056335   -1.724755
 6         -2.524812   -2.635465    0.736404
 6         -2.904854    1.234826    2.719613
 6         -0.940463    2.687973    3.245596
 6         -2.042976    2.883585    1.039320
 6         -0.771053    0.397886   -3.704957
 6          1.067827    2.054580   -3.840216
 6         -1.156243    2.751664   -2.933056
 1          0.659984   -2.544208   -2.733613
 1          4.643501   -3.090609   -1.166715
 1          1.389217   -2.051603    1.473341
 1         -1.117736   -1.103447    3.334988
 1          2.992454   -1.386320    4.616968
 1          1.830575    1.537503    1.660249
 1          0.795090    3.650055   -0.689205
 1          4.889113    2.881149    0.435975
 1          2.530967   -0.208842   -1.442455
 1         -1.693248   -5.089572    0.036659
 1         -0.190788   -4.650783   -0.824571
 1         -0.351909   -4.288969    0.912376
 1         -2.692854   -2.086447   -1.988283
 1         -1.528765   -3.324659   -2.523088
 1         -3.035863   -3.824671   -1.706706
 1         -3.352430   -3.367823    0.755926
 1         -2.019546   -2.647663    1.716204
 1         -2.952881   -1.630128    0.596685
 1         -3.396160    0.615748    1.949717
 1         -2.645830    0.575841    3.564868
 1         -3.626546    1.988346    3.085541
 1         -1.606732    3.482879    3.624498
 1         -0.658454    2.042093    4.093390
 1         -0.020902    3.159144    2.858862
 1         -2.724166    3.657333    1.436675
 1         -1.145166    3.381011    0.637178
 1         -2.549183    2.378638    0.201889
 1         -1.111750    0.665505   -4.721362
 1         -0.034048   -0.418739   -3.785243
 1         -1.640035    0.025525   -3.140074
 1          0.743260    2.286585   -4.869581
 1          1.545573    2.954844   -3.420092
 1          1.830510    1.258850   -3.886383
 1         -2.035854    2.440916   -2.345935
 1         -0.711857    3.637055   -2.447453
 1         -1.496327    3.051253   -3.941286
 6         -3.990824    0.285870   -0.751408
 7         -2.880561    0.340549   -1.098849
 6         -5.335908    0.192038   -0.219659
 1         -5.443848   -0.744158    0.355522
 1         -5.531679    1.043856    0.453448
 1         -6.083230    0.199066   -1.031134
 1          3.055806   -3.098535   -3.092208
 1          3.792297   -2.558056    1.125150
 1          3.587165    0.469857    3.048076
 1          0.623528   -2.156623    4.761339
 1          4.666782    0.545180   -0.433699
 1          2.941022    4.434360    0.285836

82
MeCN-1'A(d=2.2)
42        -0.731518   -0.020932   -0.188678
 7        -0.552957   -0.739128    1.665889
 7        -0.473838    1.953005   -0.378287
 7        -0.019997   -1.305238   -1.548688
 6         0.713467   -1.310723    1.932837
 6         0.920894   -2.701038    1.870710
 6         2.183731   -3.247805    2.088584
 6         3.272204   -2.419706    2.369500
 6         3.078398   -1.039275    2.439996
 6         1.814374   -0.492350    2.233278
 6        -1.591070   -0.809144    2.717265
 6         0.657141    2.357097    0.374348
 6         0.516283    2.944327    1.645408
 6         1.631908    3.304649    2.397028
 6         2.917901    3.080331    1.899741
 6         3.072598    2.502461    0.639520
 6         1.956569    2.154063   -0.118745
 6        -1.229230    2.986335   -1.126045
 6         1.277196   -0.885161   -1.928166
 6         1.483082   -0.075281   -3.061042
 6         2.757642    0.375967   -3.397968
 6         3.856541    0.036432   -2.606054
 6         3.667027   -0.765452   -1.479549
 6         2.395588   -1.227181   -1.148714
 6        -0.622530   -2.458576   -2.242900
 6        -0.958172   -0.881331    4.110149
 6        -2.489987   -2.034612    2.504010
 6        -2.435492    0.466543    2.654567
 6        -2.523297    3.336540   -0.381246
 6        -0.397576    4.261628   -1.300159
 6        -1.553322    2.449672   -2.523779
 6        -1.561003   -3.179791   -1.273204
 6         0.463762   -3.451526   -2.669830
 6        -1.410302   -1.999401   -3.477010
 1         0.079056   -3.350359    1.619276
 1         4.265605   -2.849248    2.529603
 1         1.664221    0.587824    2.286212
 1        -0.490032    3.098222    2.043232
 1         3.794272    3.353082    2.495265
 1         2.080909    1.704907   -1.106852
 1         0.617241    0.217403   -3.659999
 1         4.855583    0.399609   -2.865342
 1         2.247282   -1.854234   -0.267465
 1        -1.747658   -0.868573    4.882106
 1        -0.364090   -1.800444    4.240873
 1        -0.289492   -0.020524    4.280008
 1        -2.916836   -2.024836    1.486378
 1        -1.913506   -2.968369    2.612340
 1        -3.317329   -2.061878    3.237448
 1        -3.248927    0.435958    3.401631
 1        -1.806077    1.348270    2.856361
 1        -2.889626    0.605266    1.659805
 1        -3.151240    2.439601   -0.257598
 1        -2.296203    3.736541    0.621619
 1        -3.107348    4.097943   -0.929926
 1        -0.959844    4.985477   -1.915466
 1        -0.165568    4.739261   -0.334238
 1         0.557562    4.044422   -1.807054
 1        -2.148855    3.184231   -3.095231
 1        -0.618388    2.253641   -3.075113
 1        -2.123632    1.509095   -2.472720
 1        -2.019875   -4.058996   -1.759502
 1        -1.001049   -3.519968   -0.386716
 1        -2.372988   -2.518494   -0.933909
 1         0.001024   -4.337993   -3.138029
 1         1.161089   -3.003926   -3.397476
 1         1.052257   -3.783913   -1.797461
 1        -2.176742   -1.262135   -3.185222
 1        -0.739814   -1.528005   -4.215169
 1        -1.909433   -2.852601   -3.972188
 6        -3.915060   -0.223215   -0.535548
 7        -2.808443   -0.101030   -0.909763
 6        -5.198188   -0.378936    0.121449
 1        -5.076008   -0.866584    1.106908
 1        -5.657229    0.612744    0.276080
 1        -5.884688   -0.987414   -0.491944
 1         2.322028   -4.331729    2.023723
 1         3.919869   -0.373991    2.656625
 1         4.072498    2.315242    0.236571
 1         1.497395    3.753040    3.386442
 1         4.516363   -1.036251   -0.844955
 1         2.892166    1.011313   -4.279092

82
MeCN-1'B(d=3.0)
 6           -2.557109    4.159768   -0.777818
 6           -3.224610    2.982335   -0.439206
 6           -1.228907    4.330758   -0.384290
 6           -2.573034    1.985924    0.284236
 6           -0.571662    3.329424    0.326769
 6           -1.304670    2.080526    3.456806
 6           -1.228787    2.133328    0.668423
 6           -5.243344   -0.858477   -0.117869
 6           -4.557591   -0.828990   -1.332412
 6            1.131266    1.722060    3.008771
 6           -0.281468    1.171815    2.770394
 6           -4.570820   -1.263059    1.036396
 6           -3.215717   -1.199236   -1.392202
 6            1.513224    2.394849   -2.802677
 6           -0.523965    0.969209   -2.928993
 6           -0.400335   -0.228331    3.375814
 6           -3.226488   -1.623042    0.976564
 6           -2.517549   -1.592303   -0.238251
 6            0.991179    0.955142   -2.744300
 6            3.236742    1.269701   -0.259817
 6            4.565898    1.189647    0.149607
 6            2.660014    0.267013   -1.058798
 6            1.615608    0.137903   -3.881021
 6           -1.688994   -4.118750   -1.209703
 6           -0.725667   -3.312325   -0.334266
 6            5.354944    0.103503   -0.234181
 6            3.465981   -0.822521   -1.430019
 6            0.669681   -3.379160   -0.956482
 6           -0.685610   -3.917830    1.074644
 6            3.118423   -1.326132    2.152689
 6            4.795515   -0.903676   -1.022257
 6            4.302349   -0.977962    2.915819
 1           -3.067909    4.941235   -1.348197
 1           -1.240809    3.118839    3.091076
 1           -1.127849    2.087944    4.546633
 1           -6.296076   -0.564660   -0.069814
 1           -3.093982    1.062502    0.550020
 1           -2.331247    1.720085    3.273323
 1            0.477896    3.453087    0.605654
 1            1.219930    2.753176    2.626177
 1            1.379058    1.739757    4.086137
 1            1.049696    3.001546   -2.006328
 1            1.266003    2.854774   -3.775796
 1           -1.026456    1.555925   -2.139728
 1           -2.679518   -1.176492   -2.343366
 1           -0.784382    1.419296   -3.903098
 1            1.873207    1.098394    2.481774
 1            2.609340    2.429733   -2.680374
 1            2.611255    2.114920    0.038631
 1           -0.132721   -0.217066    4.447773
 1           -1.436305   -0.592606    3.279013
 1           -0.922900   -0.059055   -2.909818
 1           -2.689516   -1.902687    1.885433
 1            0.264044   -0.941517    2.861246
 1            1.340748    0.567766   -4.860511
 1           -1.737985   -3.697656   -2.228950
 1           -2.710565   -4.122655   -0.793370
 1            2.716700    0.128804   -3.815318
 1            1.255474   -0.905395   -3.845281
 1            0.651206   -2.964116   -1.979289
 1           -1.690170   -3.921866    1.530413
 1            6.402721    0.043769    0.077069
 1           -1.345237   -5.165366   -1.283659
 1            1.397605   -2.807312   -0.357398
 1           -0.008436   -3.331562    1.718095
 1            3.022116   -1.620840   -2.028673
 1            1.020990   -4.425226   -1.007530
 1           -0.326661   -4.962851    1.046242
 7           -0.556596    1.071266    1.323130
 7            1.299170    0.343294   -1.434072
 7           -1.135117   -1.893235   -0.285401
 7            2.158895   -1.588928    1.562254
42            0.001555   -0.263921   -0.047169
 1            4.347152    0.115346    3.048043
 1            5.206189   -1.299962    2.375325
 1            4.273018   -1.462748    3.905790
 1            4.991511    1.987223    0.767632
 1           -0.692814    5.247747   -0.648805
 1           -4.265674    2.831901   -0.740847
 1           -5.094369   -1.283194    1.997371
 1           -5.072055   -0.512799   -2.245206
 1            5.401022   -1.764912   -1.322008

82
MeCN-1'B(d=2.8)
 6         -2.522728    4.140712   -0.855098
 6         -3.205738    2.976440   -0.501128
 6         -1.197005    4.305873   -0.451308
 6         -2.571600    1.986875    0.246295
 6         -0.557391    3.311214    0.285027
 6         -1.382417    2.121361    3.417834
 6         -1.229538    2.127696    0.640307
 6         -5.225868   -0.828881   -0.184190
 6         -4.517532   -0.781256   -1.385109
 6          1.059911    1.722959    3.059880
 6         -0.350594    1.187641    2.779077
 6         -4.576620   -1.258774    0.974234
 6         -3.176814   -1.157634   -1.427067
 6          1.585248    2.385486   -2.768400
 6         -0.454327    0.965156   -2.918752
 6         -0.514982   -0.201100    3.400135
 6         -3.233213   -1.625069    0.932415
 6         -2.501268   -1.575455   -0.268251
 6          1.057439    0.947800   -2.710422
 6          3.259417    1.273502   -0.185505
 6          4.583073    1.200447    0.243287
 6          2.701465    0.272503   -0.999844
 6          1.695650    0.124380   -3.835278
 6         -1.712399   -4.104037   -1.226301
 6         -0.728542   -3.312580   -0.359485
 6          5.386065    0.122997   -0.135884
 6          3.520937   -0.809358   -1.364798
 6          0.656293   -3.396286   -1.004108
 6         -0.677794   -3.927682    1.045085
 6          2.953340   -1.358596    2.118009
 6          4.845100   -0.883470   -0.937936
 6          4.150835   -1.091466    2.891464
 1         -3.019878    4.916347   -1.445162
 1         -1.290406    3.153173    3.040035
 1         -1.241513    2.141568    4.512712
 1         -6.277788   -0.530261   -0.149955
 1         -3.103357    1.072643    0.521892
 1         -2.407887    1.774076    3.205648
 1          0.490435    3.429164    0.573250
 1          1.174333    2.746368    2.663578
 1          1.270769    1.754936    4.144764
 1          1.113884    2.997378   -1.980921
 1          1.351599    2.841849   -3.746516
 1         -0.967948    1.558796   -2.142303
 1         -2.624030   -1.121080   -2.368045
 1         -0.697458    1.407512   -3.900907
 1          1.812435    1.083268    2.568658
 1          2.679911    2.417593   -2.632708
 1          2.623660    2.112401    0.109183
 1         -0.287776   -0.177820    4.481221
 1         -1.552667   -0.548923    3.268768
 1         -0.855105   -0.062138   -2.896938
 1         -2.716600   -1.927347    1.845905
 1          0.153367   -0.934298    2.920911
 1          1.433379    0.550133   -4.820009
 1         -1.772513   -3.676002   -2.241974
 1         -2.727902   -4.101805   -0.795643
 1          2.795827    0.114876   -3.756479
 1          1.333849   -0.918332   -3.799486
 1          0.628588   -2.971633   -2.022665
 1         -1.677289   -3.924077    1.511780
 1          6.429289    0.068616    0.191017
 1         -1.378812   -5.153057   -1.311831
 1          1.403114   -2.841080   -0.413585
 1          0.011698   -3.352001    1.684703
 1          3.091581   -1.607692   -1.974030
 1          0.989500   -4.447481   -1.069850
 1         -0.330161   -4.976317    1.006345
 7         -0.572791    1.073682    1.323472
 7          1.345528    0.340587   -1.392798
 7         -1.121027   -1.888622   -0.296899
 7          1.983026   -1.553719    1.517907
42          0.027990   -0.270278   -0.021774
 1          4.258149   -0.004736    3.041349
 1          5.036965   -1.455503    2.348318
 1          4.088232   -1.590744    3.872693
 1          4.993434    1.996907    0.872911
 1         -0.649057    5.212523   -0.726998
 1         -4.245141    2.830840   -0.810824
 1         -5.118022   -1.294756    1.924835
 1         -5.013249   -0.445863   -2.301423
 1          5.461390   -1.738215   -1.234597

82
MeCN-1'B(d=2.6)
 6          -2.445596    4.098591   -1.068235
 6          -3.160877    2.971623   -0.660265
 6          -1.121151    4.254569   -0.656767
 6          -2.560015    2.009479    0.147464
 6          -0.515103    3.287042    0.141485
 6          -1.456511    2.292615    3.308816
 6          -1.219519    2.140177    0.550337
 6          -5.215027   -0.770931   -0.234222
 6          -4.490355   -0.750846   -1.426301
 6           0.983377    1.810807    3.067942
 6          -0.429521    1.297496    2.760452
 6          -4.585532   -1.187731    0.939718
 6          -3.153352   -1.141499   -1.444648
 6           1.703814    2.263905   -2.786017
 6          -0.361812    0.879663   -2.908906
 6          -0.660563   -0.048491    3.450596
 6          -3.245811   -1.569377    0.921082
 6          -2.497735   -1.548392   -0.270493
 6           1.145512    0.840903   -2.673881
 6           3.297302    1.262260   -0.125950
 6           4.624940    1.225279    0.296259
 6           2.752494    0.231559   -0.912140
 6           1.783755   -0.040485   -3.754307
 6          -1.728699   -4.080514   -1.238017
 6          -0.758642   -3.315591   -0.331860
 6           5.445254    0.152683   -0.057988
 6           3.585434   -0.853171   -1.238189
 6           0.644453   -3.431172   -0.930633
 6          -0.772879   -3.942531    1.068597
 6           2.750524   -1.365942    2.133356
 6           4.914257   -0.890579   -0.819249
 6           4.009469   -1.168219    2.823375
 1          -2.917006    4.852160   -1.706065
 1          -1.321489    3.299709    2.880909
 1          -1.353908    2.367363    4.405598
 1          -6.264080   -0.460852   -0.219084
 1          -3.115746    1.122987    0.463086
 1          -2.483587    1.962655    3.078104
 1           0.531950    3.393964    0.436918
 1           1.141205    2.805666    2.617381
 1           1.153217    1.900357    4.156755
 1           1.237427    2.918899   -2.031396
 1           1.488732    2.681923   -3.785198
 1          -0.875732    1.518405   -2.169796
 1          -2.588831   -1.124575   -2.378982
 1          -0.577759    1.280877   -3.914927
 1           1.736791    1.124813    2.645465
 1           2.797450    2.280604   -2.640369
 1           2.649494    2.100117    0.144499
 1          -0.487038    0.033741    4.538725
 1          -1.699716   -0.377997    3.286818
 1          -0.783834   -0.137260   -2.846864
 1          -2.743619   -1.862910    1.845466
 1           0.010289   -0.824751    3.050226
 1           1.539647    0.347189   -4.759218
 1          -1.742079   -3.647253   -2.253159
 1          -2.758658   -4.056278   -0.844123
 1           2.882617   -0.063359   -3.662604
 1           1.404767   -1.074923   -3.679194
 1           0.662146   -2.999860   -1.946457
 1          -1.788744   -3.919867    1.498024
 1           6.492018    0.127818    0.260723
 1          -1.416625   -5.136699   -1.316584
 1           1.386906   -2.899353   -0.314208
 1          -0.095481   -3.387560    1.738497
 1           3.166079   -1.677568   -1.819188
 1           0.951228   -4.490503   -0.992827
 1          -0.448334   -4.998671    1.033657
 7          -0.594980    1.114403    1.303613
 7           1.402451    0.282456   -1.326328
 7          -1.122343   -1.884040   -0.272868
 7           1.735180   -1.499520    1.590764
42           0.047576   -0.282420    0.031706
 1           4.129131   -0.101792    3.076517
 1           4.841774   -1.460148    2.163665
 1           4.037336   -1.769062    3.747661
 1           5.024940    2.047296    0.898878
 1          -0.548198    5.131676   -0.974110
 1          -4.199554    2.833809   -0.975894
 1          -5.139432   -1.202196    1.883679
 1          -4.970359   -0.425092   -2.354397
 1           5.543037   -1.744024   -1.093012

82
MeCN-1'B(d=2.4)
 6         -2.340483    4.083842   -1.275705
 6         -3.089090    2.986899   -0.845620
 6         -1.024378    4.228811   -0.834843
 6         -2.529325    2.043440    0.011738
 6         -0.459531    3.279973    0.014331
 6         -1.540837    2.449606    3.173892
 6         -1.196979    2.162216    0.444953
 6         -5.198660   -0.706813   -0.293704
 6         -4.451902   -0.720378   -1.472349
 6          0.893064    1.904766    3.070193
 6         -0.515092    1.406779    2.718690
 6         -4.597383   -1.111091    0.899196
 6         -3.120867   -1.130402   -1.458635
 6          1.780196    2.127301   -2.795448
 6         -0.271670    0.723391   -2.918152
 6         -0.812438    0.102010    3.460987
 6         -3.263869   -1.514338    0.912147
 6         -2.493380   -1.526427   -0.265329
 6          1.228516    0.705581   -2.641608
 6          3.325561    1.239780   -0.075721
 6          4.656359    1.245234    0.338353
 6          2.799307    0.176584   -0.831317
 6          1.899428   -0.210344   -3.672926
 6         -1.741992   -4.071915   -1.215726
 6         -0.787075   -3.324437   -0.278872
 6          5.498871    0.181476    0.010201
 6          3.651372   -0.905021   -1.118616
 6          0.631251   -3.471538   -0.833725
 6         -0.861295   -3.949486    1.120437
 6          2.545379   -1.330924    2.165603
 6          4.983988   -0.899534   -0.709083
 6          3.828101   -1.170188    2.816909
 1         -2.779954    4.822889   -1.952152
 1         -1.362095    3.433095    2.709037
 1         -1.484469    2.570925    4.269896
 1         -6.242840   -0.380530   -0.303850
 1         -3.113803    1.182906    0.346048
 1         -2.564944    2.133997    2.912510
 1          0.580255    3.378463    0.337021
 1          1.097796    2.868933    2.574233
 1          1.008915    2.051496    4.159864
 1          1.289240    2.807914   -2.080500
 1          1.588544    2.503517   -3.815799
 1         -0.811354    1.372997   -2.207479
 1         -2.539509   -1.136146   -2.382302
 1         -0.463075    1.099377   -3.938850
 1          1.652306    1.181660    2.727796
 1          2.869456    2.158753   -2.622413
 1          2.662095    2.073209    0.169212
 1         -0.687185    0.234268    4.550765
 1         -1.851412   -0.209788    3.264807
 1         -0.684020   -0.296353   -2.843887
 1         -2.783712   -1.801021    1.850314
 1         -0.145342   -0.709756    3.131683
 1          1.665179    0.132049   -4.696406
 1         -1.712160   -3.641652   -2.231774
 1         -2.783866   -4.025250   -0.856902
 1          2.996918   -0.211347   -3.564416
 1          1.535758   -1.247096   -3.562191
 1          0.691806   -3.033322   -1.844828
 1         -1.890977   -3.906101    1.513921
 1          6.548595    0.190785    0.319377
 1         -1.449385   -5.134545   -1.281344
 1          1.368347   -2.962952   -0.192175
 1         -0.197760   -3.407037    1.813877
 1          3.246284   -1.756538   -1.669903
 1          0.912603   -4.537867   -0.894644
 1         -0.556745   -5.011825    1.097335
 7         -0.614737    1.161551    1.263297
 7          1.454882    0.200988   -1.265059
 7         -1.124545   -1.886352   -0.233447
 7          1.512739   -1.420643    1.639486
42          0.064644   -0.300689    0.087479
 1          3.835996   -0.228696    3.391666
 1          4.621385   -1.117776    2.052288
 1          4.025155   -2.012740    3.500995
 1          5.041358    2.093847    0.912856
 1         -0.425797    5.082935   -1.167239
 1         -4.122396    2.858670   -1.182310
 1         -5.168707   -1.100085    1.832775
 1         -4.909529   -0.404489   -2.415047
 1          5.628730   -1.748764   -0.957431

82
MeCN-1'B(d=2.2)
 6          -2.369983    3.927889   -1.547319
 6          -3.094444    2.845584   -1.046193
 6          -1.064187    4.142300   -1.102483
 6          -2.520683    1.983514   -0.114650
 6          -0.485922    3.274423   -0.180053
 6          -1.457321    2.790290    2.985175
 6          -1.197887    2.170290    0.323217
 6          -5.132389   -0.819995   -0.142127
 6          -4.451971   -0.900558   -1.358298
 6           0.914062    2.028390    3.015047
 6          -0.521301    1.621561    2.658639
 6          -4.458583   -1.129621    1.039894
 6          -3.113137   -1.282720   -1.392810
 6           1.779481    2.009397   -2.897774
 6          -0.292500    0.627032   -2.935209
 6          -0.963542    0.425764    3.507320
 6          -3.118605   -1.510095    1.003268
 6          -2.413734   -1.588101   -0.212274
 6           1.207276    0.607825   -2.659411
 6           3.270794    1.292218   -0.082656
 6           4.592237    1.321393    0.358709
 6           2.763448    0.193014   -0.799154
 6           1.869211   -0.378595   -3.629756
 6          -1.532103   -4.098357   -1.275428
 6          -0.668414   -3.342642   -0.259183
 6           5.445241    0.247466    0.095662
 6           3.626739   -0.895657   -1.023817
 6           0.790794   -3.457366   -0.701699
 6          -0.839066   -3.984666    1.124276
 6           2.290805   -1.308124    2.244120
 6           4.951022   -0.864498   -0.590321
 6           3.634296   -1.290496    2.781035
 1          -2.819912    4.602575   -2.281645
 1          -1.173612    3.710467    2.448877
 1          -1.419328    2.998546    4.068695
 1          -6.182499   -0.514178   -0.115833
 1          -3.088426    1.136427    0.277644
 1          -2.499499    2.550748    2.715475
 1           0.544257    3.427678    0.152074
 1           1.214756    2.919856    2.438181
 1           1.008102    2.269698    4.089763
 1           1.302397    2.737771   -2.221698
 1           1.588458    2.328730   -3.937518
 1          -0.816574    1.341938   -2.279253
 1          -2.582237   -1.337539   -2.345154
 1          -0.480889    0.921823   -3.982706
 1           1.620835    1.218216    2.773575
 1           2.869934    2.034535   -2.730480
 1           2.599886    2.132739    0.111141
 1          -0.859032    0.650603    4.584109
 1          -2.022315    0.194906    3.302226
 1          -0.721927   -0.374817   -2.773067
 1          -2.579480   -1.726469    1.928294
 1          -0.367600   -0.471759    3.280800
 1           1.642277   -0.097017   -4.673218
 1          -1.423301   -3.659770   -2.282593
 1          -2.600383   -4.067100   -1.002764
 1           2.966367   -0.386728   -3.517893
 1           1.491437   -1.401591   -3.457412
 1           0.926211   -2.992459   -1.692935
 1          -1.897964   -3.970014    1.433916
 1           6.487374    0.274084    0.428047
 1          -1.222799   -5.157326   -1.323189
 1           1.468759   -2.957284    0.008141
 1          -0.248540   -3.431204    1.873221
 1           3.237386   -1.771840   -1.546471
 1           1.091061   -4.518152   -0.766074
 1          -0.506419   -5.038640    1.117511
 7          -0.598679    1.255092    1.224861
 7           1.424903    0.188397   -1.254185
 7          -1.037728   -1.915955   -0.227567
 7           1.219890   -1.252883    1.774313
42           0.090128   -0.285698    0.153143
 1           3.657474   -0.671531    3.694221
 1           4.337035   -0.862428    2.042562
 1           3.962022   -2.311924    3.039373
 1           4.961179    2.194774    0.905635
 1          -0.485292    4.987186   -1.488795
 1          -4.119265    2.664079   -1.384183
 1          -4.977492   -1.064044    2.001367
 1          -4.968713   -0.657769   -2.292092
 1           5.604406   -1.720216   -0.788316

82
MeNC-1'A(d=3.0)
42          0.545239   -0.006033    0.292380
 7          0.876636    0.962240   -1.424013
 7          0.277041   -1.977043    0.196829
 7         -0.322888    1.002596    1.771509
 7          4.372081    0.003359    0.926978
 6         -0.305622    1.619149   -1.844560
 6         -0.504847    2.993963   -1.620943
 6         -1.700916    3.611347   -1.979864
 6         -2.730729    2.868668   -2.561636
 6         -2.545626    1.505156   -2.790807
 6         -1.343905    0.889690   -2.447130
 6          2.107487    1.119854   -2.222745
 6          1.780562    1.468401   -3.677734
 6          2.849549   -0.219407   -2.213656
 6         -0.690902   -2.273640   -0.794686
 6         -2.055542   -2.057764   -0.539053
 6         -3.012314   -2.265447   -1.530463
 6         -2.631565   -2.714591   -2.794929
 6         -1.280716   -2.952310   -3.058781
 6         -0.321767   -2.731084   -2.073006
 6          0.904817   -3.088360    0.943082
 6         -0.019403   -4.308941    0.976113
 6          2.243509   -3.477847    0.304145
 6         -1.695180    0.655430    1.836548
 6         -2.175064   -0.282667    2.769038
 6         -3.513714   -0.667989    2.771998
 6         -4.403997   -0.132690    1.838442
 6         -3.942456    0.801031    0.910460
 6         -2.607129    1.198295    0.915633
 6          0.224488    1.953869    2.761107
 6          1.326035    2.767819    2.079397
 6          0.809374    1.204187    3.963728
 6          3.317686   -0.044629    1.437827
 6          2.996493    2.218503   -1.625709
 6          1.138107   -2.623603    2.382023
 6         -0.862967    2.922493    3.234350
 6          5.593106    0.067503    0.232262
 1          0.912968    3.317976    1.217236
 1          1.582082    0.493326    3.626470
 1          1.769581    3.493326    2.784457
 1          2.133335    2.110637    1.716479
 1          1.266503    1.905328    4.685854
 1          0.023832    0.639837    4.494043
 1         -1.669531    2.397742    3.772971
 1         -0.425857    3.672385    3.916745
 1         -1.315675    3.451966    2.378544
 1         -3.674488    3.352377   -2.830716
 1          0.285110    3.568958   -1.130684
 1         -1.198575   -0.178424   -2.626201
 1          1.118415    0.706800   -4.123307
 1          1.275310    2.444716   -3.761353
 1          2.710825    1.511356   -4.271140
 1          3.950399    2.311004   -2.178348
 1          2.488326    3.196389   -1.667980
 1          3.213642    2.000963   -0.566594
 1          2.240815   -0.990944   -2.713074
 1          3.818773   -0.141416   -2.739584
 1          3.037303   -0.561636   -1.182971
 1          2.097739   -3.834071   -0.729621
 1          2.918554   -2.605777    0.275362
 1          2.739340   -4.283976    0.875203
 1          1.615047   -3.421411    2.979168
 1          1.791868   -1.736274    2.411986
 1          0.176180   -2.358272    2.851737
 1          0.432196   -5.102768    1.596268
 1         -0.999547   -4.045290    1.408548
 1         -0.194402   -4.718988   -0.032440
 1         -3.382028   -2.877139   -3.574341
 1         -2.355012   -1.705836    0.451212
 1          0.737663   -2.886545   -2.291665
 1         -1.471894   -0.730984    3.475142
 1         -5.452248   -0.446177    1.834162
 1         -2.244942    1.928681    0.188048
 1         -4.065427   -2.069941   -1.306886
 1         -3.862310   -1.407199    3.500082
 1         -4.624833    1.227465    0.168948
 1         -1.837542    4.680146   -1.787371
 1         -3.343904    0.906897   -3.240380
 1         -0.969084   -3.299380   -4.049017
 1          5.544292    0.865105   -0.527862
 1          5.787588   -0.894463   -0.270095
 1          6.418376    0.282482    0.931175

82
MeNC-1'A(d=2.8)
42          0.575386    0.008362    0.295524
 7          0.859707    0.965443   -1.436091
 7          0.334415   -1.969236    0.218742
 7         -0.320989    1.027180    1.751566
 7          4.234075    0.068794    0.935479
 6         -0.341008    1.591056   -1.851673
 6         -0.567033    2.963953   -1.642193
 6         -1.777651    3.553013   -2.000129
 6         -2.795467    2.783355   -2.567635
 6         -2.583392    1.421499   -2.783607
 6         -1.367651    0.834211   -2.440313
 6          2.077391    1.142496   -2.252017
 6          1.725950    1.487496   -3.702282
 6          2.839804   -0.185624   -2.257227
 6         -0.631297   -2.287402   -0.768478
 6         -1.999126   -2.099533   -0.508719
 6         -2.955009   -2.333896   -1.494935
 6         -2.569535   -2.782588   -2.758226
 6         -1.214932   -2.993186   -3.025884
 6         -0.257236   -2.745453   -2.045192
 6          0.976750   -3.068994    0.971234
 6          0.087410   -4.315996    0.977985
 6          2.337094   -3.419392    0.355527
 6         -1.682349    0.640457    1.824684
 6         -2.128888   -0.301652    2.769563
 6         -3.456365   -0.723682    2.787317
 6         -4.368322   -0.221010    1.856537
 6         -3.939839    0.716388    0.916342
 6         -2.615902    1.149643    0.906187
 6          0.192059    2.016818    2.722411
 6          1.264028    2.859771    2.028584
 6          0.799488    1.311514    3.940920
 6          3.152183    0.036118    1.390669
 6          2.956945    2.255805   -1.667963
 6          1.167204   -2.611755    2.419176
 6         -0.929494    2.955542    3.177267
 6          5.484671    0.109057    0.294795
 1          0.834549    3.370860    1.150586
 1          1.596499    0.620187    3.619879
 1          1.669810    3.620583    2.719013
 1          2.102147    2.231117    1.686686
 1          1.230310    2.042354    4.649597
 1          0.031935    0.731469    4.480595
 1         -1.719878    2.412824    3.721909
 1         -0.519552    3.730044    3.848927
 1         -1.396708    3.456214    2.312037
 1         -3.750464    3.244723   -2.836289
 1          0.214650    3.560761   -1.165038
 1         -1.201818   -0.232513   -2.609210
 1          1.069792    0.716601   -4.140535
 1          1.205124    2.456133   -3.778340
 1          2.647978    1.545152   -4.307211
 1          3.902370    2.361433   -2.232534
 1          2.432894    3.225508   -1.706192
 1          3.191083    2.046112   -0.611062
 1          2.237241   -0.962633   -2.755596
 1          3.802492   -0.090528   -2.792150
 1          3.042045   -0.532779   -1.231156
 1          2.219746   -3.760854   -0.686807
 1          2.995429   -2.534419    0.354371
 1          2.837518   -4.224544    0.924007
 1          1.658877   -3.399230    3.018080
 1          1.788544   -1.702600    2.471140
 1          0.187997   -2.383390    2.872150
 1          0.550209   -5.099814    1.602585
 1         -0.908294   -4.084101    1.392407
 1         -0.055908   -4.724980   -0.035820
 1         -3.319286   -2.965960   -3.533684
 1         -2.301743   -1.748406    0.480681
 1          0.804489   -2.881138   -2.266282
 1         -1.407140   -0.721855    3.474205
 1         -5.407734   -0.562617    1.863891
 1         -2.280384    1.882611    0.168795
 1         -4.011203   -2.159603   -1.268328
 1         -3.778826   -1.465163    3.525064
 1         -4.639838    1.117307    0.177021
 1         -1.934623    4.620954   -1.818632
 1         -3.371575    0.802411   -3.222676
 1         -0.899793   -3.340159   -4.015044
 1          5.465603    0.864934   -0.508482
 1          5.709578   -0.876312   -0.146202
 1          6.276329    0.368641    1.017433

82
MeNC-1'A(d=2.6)
42           0.612712    0.033379    0.294496
 7           0.815932    0.943365   -1.472525
 7           0.406104   -1.952638    0.278723
 7          -0.306114    1.098193    1.702412
 7           4.099725    0.151163    0.915160
 6          -0.412514    1.514183   -1.885206
 6          -0.682473    2.884190   -1.711924
 6          -1.916798    3.421690   -2.070055
 6          -2.914629    2.602438   -2.602673
 6          -2.658084    1.243093   -2.784435
 6          -1.419245    0.707191   -2.440211
 6           2.013950    1.141663   -2.314199
 6           1.627842    1.462889   -3.760904
 6           2.809299   -0.167054   -2.320491
 6          -0.563138   -2.315020   -0.689915
 6          -1.932205   -2.159347   -0.417071
 6          -2.892994   -2.447481   -1.384075
 6          -2.510304   -2.918369   -2.640156
 6          -1.153528   -3.096661   -2.920351
 6          -0.191490   -2.795732   -1.959091
 6           1.077314   -3.025721    1.046697
 6           0.228947   -4.301287    1.059756
 6           2.450461   -3.339742    0.439968
 6          -1.647794    0.655278    1.816602
 6          -2.031041   -0.272617    2.802663
 6          -3.338832   -0.748252    2.868464
 6          -4.293370   -0.313751    1.946261
 6          -3.927336    0.607476    0.964301
 6          -2.623201    1.093204    0.904705
 6           0.167541    2.161092    2.613670
 6           1.240167    2.981481    1.894435
 6           0.758217    1.551865    3.890937
 6           2.997343    0.119567    1.327022
 6           2.875923    2.282655   -1.758222
 6           1.243793   -2.555419    2.493805
 6          -0.983736    3.103944    2.978093
 6           5.367933    0.179259    0.311813
 1           0.829722    3.418238    0.968664
 1           1.572531    0.853298    3.634581
 1           1.598790    3.801076    2.542215
 1           2.108315    2.357485    1.627653
 1           1.161851    2.337216    4.555903
 1          -0.012389    0.998663    4.453706
 1          -1.779176    2.580010    3.533831
 1          -0.607831    3.927078    3.610546
 1          -1.434950    3.539601    2.070064
 1          -3.887951    3.023461   -2.871785
 1           0.084833    3.520929   -1.264193
 1          -1.218094   -0.357154   -2.582281
 1           0.983009    0.672220   -4.180137
 1           1.082573    2.417848   -3.837024
 1           2.537698    1.536490   -4.382288
 1           3.807246    2.405982   -2.342051
 1           2.326388    3.238314   -1.794959
 1           3.136542    2.090150   -0.704315
 1           2.216657   -0.963899   -2.798996
 1           3.759079   -0.053892   -2.874448
 1           3.039232   -0.497634   -1.294870
 1           2.346914   -3.694829   -0.599317
 1           3.080352   -2.434769    0.431693
 1           2.973493   -4.123209    1.018286
 1           1.761266   -3.322061    3.097909
 1           1.829736   -1.623050    2.546726
 1           0.254358   -2.363372    2.941228
 1           0.714324   -5.062710    1.694809
 1          -0.776237   -4.099002    1.466557
 1           0.105027   -4.725019    0.049621
 1          -3.263967   -3.144105   -3.400476
 1          -2.231775   -1.791965    0.567230
 1           0.871033   -2.907591   -2.189641
 1          -1.274594   -0.638418    3.500967
 1          -5.317371   -0.696492    1.991895
 1          -2.335878    1.811487    0.133691
 1          -3.951007   -2.298273   -1.148251
 1          -3.611927   -1.477575    3.637551
 1          -4.661681    0.953392    0.230552
 1          -2.107568    4.488565   -1.916839
 1          -3.429105    0.585775   -3.197685
 1          -0.840808   -3.460622   -3.904149
 1           5.367895    0.897196   -0.526394
 1           5.618058   -0.822392   -0.076717
 1           6.135827    0.480807    1.044441

82
MeNC-1'A(d=2.4)
42          0.678428    0.010717    0.244205
 7          0.713619    0.654582   -1.642595
 7          0.338511   -1.940700    0.501706
 7         -0.069360    1.350693    1.519798
 7          4.029738    0.131613    0.682072
 6         -0.508433    1.255369   -2.030568
 6         -0.674676    2.652339   -2.026316
 6         -1.898823    3.228568   -2.358511
 6         -2.988632    2.423652   -2.696828
 6         -2.834749    1.036783   -2.710777
 6         -1.607805    0.460355   -2.390878
 6          1.832633    0.644793   -2.609093
 6          1.315016    0.702743   -4.049353
 6          2.600364   -0.668669   -2.439996
 6         -0.735349   -2.345789   -0.330203
 6         -2.063587   -2.068985    0.032845
 6         -3.121890   -2.414982   -0.805305
 6         -2.879836   -3.061936   -2.017042
 6         -1.565109   -3.358791   -2.384550
 6         -0.506129   -3.002328   -1.553504
 6          1.000739   -2.961508    1.348865
 6          0.109757   -4.195890    1.522317
 6          2.332111   -3.390484    0.721072
 6         -1.411268    0.999931    1.809504
 6         -1.741583    0.244643    2.950252
 6         -3.056809   -0.142170    3.197621
 6         -4.073383    0.208620    2.306672
 6         -3.760526    0.958487    1.172189
 6         -2.448011    1.357290    0.930634
 6          0.530842    2.497223    2.231858
 6          1.553530    3.164765    1.310610
 6          1.222928    2.031937    3.519021
 6          2.922503    0.078128    1.092487
 6          2.767503    1.834863   -2.356878
 6          1.243720   -2.361048    2.736103
 6         -0.543107    3.535496    2.573358
 6          5.289758    0.184251    0.066808
 1          1.063189    3.507282    0.384667
 1          1.978618    1.263325    3.283807
 1          2.015271    4.035339    1.809448
 1          2.359555    2.466581    1.034198
 1          1.722240    2.875128    4.030582
 1          0.492015    1.597500    4.221507
 1         -1.297583    3.128822    3.267231
 1         -0.076564    4.414693    3.051098
 1         -1.067027    3.870834    1.661729
 1         -3.952724    2.877020   -2.945771
 1          0.166177    3.283703   -1.729512
 1         -1.486088   -0.624514   -2.402098
 1          0.617642   -0.128648   -4.247853
 1          0.782729    1.645669   -4.255732
 1          2.161296    0.623844   -4.754214
 1          3.650989    1.802441   -3.021437
 1          2.244711    2.788572   -2.539459
 1          3.108617    1.837897   -1.307907
 1          1.941318   -1.521135   -2.671403
 1          3.474504   -0.705478   -3.115063
 1          2.956874   -0.795622   -1.405240
 1          2.166934   -3.826314   -0.278848
 1          3.003268   -2.523033    0.610669
 1          2.842561   -4.146875    1.344816
 1          1.770774   -3.080667    3.387971
 1          1.851535   -1.443522    2.672316
 1          0.279874   -2.102517    3.205908
 1          0.595897   -4.905699    2.214062
 1         -0.871097   -3.918663    1.943827
 1         -0.068337   -4.715720    0.566717
 1         -3.710307   -3.332958   -2.675754
 1         -2.254680   -1.565879    0.983633
 1          0.524033   -3.212903   -1.852034
 1         -0.941060   -0.058566    3.629007
 1         -5.104244   -0.105570    2.495740
 1         -2.203918    1.944223    0.042657
 1         -4.145043   -2.171652   -0.503382
 1         -3.288194   -0.736824    4.086953
 1         -4.543645    1.237225    0.460692
 1         -2.007407    4.317553   -2.337696
 1         -3.678070    0.389732   -2.970778
 1         -1.362381   -3.861779   -3.335310
 1          5.197752    0.558380   -0.968814
 1          5.735450   -0.824671    0.041799
 1          5.962804    0.854083    0.629291

82
MeNC-1'A(d=2.2)
42          0.697382    0.091571   -0.568215
 7         -0.947180    0.214591   -1.717016
 7          1.112946   -1.838017   -0.121381
 7          0.352140    1.759332    0.592461
 7          3.845649    1.247296   -0.675582
 6         -2.179985    0.559038   -1.112465
 6         -2.716984    1.854335   -1.203023
 6         -3.900786    2.189363   -0.548945
 6         -4.583580    1.237134    0.209837
 6         -4.069697   -0.056167    0.298852
 6         -2.885631   -0.389273   -0.355405
 6         -0.979131   -0.137333   -3.150161
 6         -1.945508   -1.302437   -3.394475
 6          0.426441   -0.563885   -3.575594
 6         -0.048985   -2.453598    0.412611
 6         -0.511939   -2.159248    1.704391
 6         -1.679526   -2.742445    2.197432
 6         -2.401810   -3.643307    1.417341
 6         -1.949476   -3.953250    0.131771
 6         -0.792622   -3.360690   -0.364440
 6          2.389976   -2.574816    0.048527
 6          2.163046   -4.079268    0.245010
 6          3.241786   -2.404283   -1.210846
 6          0.040353    1.342325    1.901927
 6          1.047180    0.952663    2.806286
 6          0.728552    0.465768    4.073073
 6         -0.605929    0.363012    4.469027
 6         -1.615630    0.753451    3.587488
 6         -1.298582    1.237750    2.320947
 6          0.607046    3.186457    0.368143
 6          0.826473    3.417951   -1.127077
 6          1.844825    3.669976    1.142438
 6          2.795637    0.749623   -0.502715
 6         -1.408288    1.056892   -4.011814
 6          3.131621   -2.050379    1.285726
 6         -0.594497    4.027572    0.824186
 6          5.076541    1.892828   -0.858924
 1         -0.033095    3.044689   -1.705744
 1          2.737986    3.088977    0.858102
 1          0.954137    4.494521   -1.336633
 1          1.726990    2.893378   -1.489770
 1          2.042573    4.737793    0.937541
 1          1.697096    3.556939    2.229862
 1         -0.772423    3.906917    1.906128
 1         -0.412332    5.099361    0.627315
 1         -1.509100    3.718667    0.293924
 1         -5.509301    1.504594    0.728150
 1         -2.180439    2.611253   -1.777590
 1         -2.482066   -1.399529   -0.278480
 1         -1.653983   -2.177468   -2.790826
 1         -2.975879   -1.025875   -3.114442
 1         -1.945990   -1.591693   -4.460590
 1         -1.366067    0.792439   -5.083515
 1         -2.441674    1.365360   -3.783480
 1         -0.740119    1.918942   -3.840087
 1          0.775475   -1.428041   -2.981855
 1          0.434381   -0.854406   -4.641031
 1          1.149464    0.263815   -3.446793
 1          2.728622   -2.854672   -2.077737
 1          3.417487   -1.342640   -1.441540
 1          4.223018   -2.897950   -1.091302
 1          4.082180   -2.592173    1.444214
 1          3.352705   -0.975308    1.185740
 1          2.506406   -2.180688    2.185788
 1          3.140532   -4.582345    0.344760
 1          1.573544   -4.291419    1.151931
 1          1.636772   -4.526023   -0.614277
 1         -3.318115   -4.099691    1.803603
 1          0.046499   -1.451246    2.320953
 1         -0.446542   -3.581476   -1.377380
 1          2.090015    1.017111    2.485117
 1         -0.857643   -0.023565    5.461311
 1         -2.088276    1.524261    1.623057
 1         -2.024122   -2.479342    3.201765
 1          1.528554    0.157133    4.753437
 1         -2.666156    0.669503    3.882896
 1         -4.288470    3.210379   -0.624381
 1         -4.586309   -0.818109    0.890669
 1         -2.513701   -4.650620   -0.495246
 1          5.267578    2.054472   -1.933840
 1          5.893625    1.279865   -0.441555
 1          5.065895    2.870960   -0.347303

82
MeNC-1'A(d=2.0)
42         -0.381915   -0.416623   -0.705417
 7          1.421483    0.189987   -1.447895
 7         -1.792415    1.017388   -0.672841
 7          0.385492   -1.501355    0.866027
 7         -2.120230   -2.983647   -1.374136
 6          2.493326    0.476269   -0.575984
 6          3.730965   -0.195405   -0.613107
 6          4.739837    0.096624    0.303138
 6          4.547672    1.062830    1.290283
 6          3.329756    1.740387    1.340803
 6          2.325504    1.455241    0.419546
 6          1.605855    0.489642   -2.883636
 6          2.093858    1.932797   -3.057492
 6          0.252983    0.340302   -3.583778
 6         -1.273425    2.121348    0.053257
 6         -1.265785    2.146925    1.457206
 6         -0.697380    3.216938    2.147627
 6         -0.134495    4.286256    1.452184
 6         -0.144826    4.280104    0.055359
 6         -0.706086    3.209368   -0.633231
 6         -3.250160    1.011302   -0.945753
 6         -3.811781    2.437686   -0.964287
 6         -3.498362    0.397236   -2.324774
 6         -0.161362   -1.065650    2.090633
 6         -1.485721   -1.375376    2.450252
 6         -2.043722   -0.887418    3.630192
 6         -1.284906   -0.089751    4.488465
 6          0.034960    0.214320    4.152365
 6          0.589168   -0.261632    2.966204
 6          1.138632   -2.765635    0.879901
 6          1.574806   -3.107840   -0.543798
 6          0.262897   -3.910922    1.411765
 6         -1.577698   -1.981658   -1.052931
 6          2.592268   -0.462235   -3.578427
 6         -3.991775    0.208029    0.129095
 6          2.386339   -2.643861    1.766183
 6         -2.710686   -4.207567   -1.707522
 1          2.166048   -2.289460   -0.977286
 1         -0.647427   -4.021536    0.796634
 1          2.186477   -4.026866   -0.542387
 1          0.703518   -3.280929   -1.198700
 1          0.818900   -4.865125    1.386205
 1         -0.048795   -3.726942    2.453802
 1          2.109488   -2.461638    2.818092
 1          2.974719   -3.578402    1.730634
 1          3.022632   -1.811759    1.423501
 1          5.340270    1.285476    2.010736
 1          3.899067   -0.984764   -1.345946
 1          1.381253    2.001927    0.458471
 1          1.383432    2.638954   -2.596124
 1          3.073836    2.077478   -2.572096
 1          2.199618    2.184845   -4.127816
 1          2.554442   -0.315591   -4.672780
 1          3.631207   -0.280490   -3.262680
 1          2.334455   -1.513404   -3.360962
 1         -0.506274    1.003774   -3.134333
 1          0.343544    0.598272   -4.653625
 1         -0.116209   -0.701626   -3.523662
 1         -3.004134    0.998991   -3.106255
 1         -3.103780   -0.628977   -2.386426
 1         -4.580299    0.361093   -2.544518
 1         -5.081920    0.210792   -0.053750
 1         -3.640596   -0.836867    0.141060
 1         -3.809591    0.636705    1.128986
 1         -4.884336    2.407514   -1.223091
 1         -3.709968    2.932271    0.015786
 1         -3.295554    3.060637   -1.714021
 1          0.317711    5.121453    1.995304
 1         -1.690602    1.303773    2.006325
 1         -0.704189    3.186845   -1.725775
 1         -2.076135   -2.000048    1.775915
 1         -1.722047    0.293954    5.415189
 1          1.608339    0.006033    2.680599
 1         -0.687745    3.202679    3.241453
 1         -3.080238   -1.133150    3.881831
 1          0.637803    0.844308    4.814173
 1          5.684814   -0.453864    0.252542
 1          3.153721    2.507109    2.102049
 1          0.302051    5.109752   -0.500810
 1         -2.464879   -4.487755   -2.747539
 1         -3.809262   -4.142185   -1.614628
 1         -2.347175   -5.003629   -1.033075

82
Minimum_Q_MeCN-1'
 Mo                -0.66029900   -0.29522100   -0.51165800
 N                  0.90325100   -0.03984500   -1.78699900
 N                 -1.61209400    1.45149000   -0.10132500
 N                  0.21720900   -1.71825400    0.71653100
 N                 -3.25801600   -2.28274700   -0.49595000
 C                  2.23159200   -0.00341900   -1.29125500
 C                  3.15136600   -1.04805800   -1.50193100
 C                  4.44164400   -0.99243700   -0.97713600
 C                  4.85416900    0.10708500   -0.22343500
 C                  3.95629400    1.15095500   -0.00334600
 C                  2.66712800    1.09607100   -0.53129900
 C                  0.72991500    0.24280000   -3.23160800
 C                  1.31766300    1.61668000   -3.58460800
 C                 -0.76652200    0.25367500   -3.55274100
 C                 -0.67138700    2.39911900    0.38655400
 C                 -0.15828100    2.32688000    1.69203500
 C                  0.77625200    3.25761400    2.14873400
 C                  1.21220000    4.28700400    1.31629100
 C                  0.70989400    4.37502200    0.01532300
 C                 -0.21405100    3.44074500   -0.44300000
 C                 -3.04880300    1.80302800    0.07351400
 C                 -3.26014200    3.31910800    0.20049100
 C                 -3.84130700    1.34020700   -1.15274600
 C                  0.34357700   -1.20954700    2.02797200
 C                 -0.75320100   -1.16335700    2.91080200
 C                 -0.62966800   -0.61942600    4.18882900
 C                  0.59729500   -0.11458900    4.62198900
 C                  1.69566200   -0.15416400    3.76141800
 C                  1.57122300   -0.69036100    2.48109100
 C                  0.45971500   -3.15957300    0.53088000
 C                  0.28603600   -3.51187700   -0.94769200
 C                 -0.52079800   -4.01051000    1.35816800
 C                 -2.38350400   -1.50195800   -0.37540000
 C                  1.39549500   -0.81865700   -4.12148900
 C                 -3.60192500    1.14820600    1.34786400
 C                  1.88979000   -3.53083900    0.95686100
 C                 -4.27746200   -3.23668500   -0.62239200
 H                  0.94028700   -2.88880500   -1.57658800
 H                 -1.56644900   -3.77778200    1.09175800
 H                  0.53716900   -4.57350500   -1.11998000
 H                 -0.75385900   -3.35361500   -1.28171800
 H                 -0.34759400   -5.08678700    1.17609300
 H                 -0.39528200   -3.82852300    2.43910700
 H                  2.04946200   -3.33223900    2.03029500
 H                  2.07544500   -4.60622700    0.78265900
 H                  2.62973500   -2.94606600    0.38626100
 H                  5.86699800    0.14727000    0.18906100
 H                  2.84330100   -1.92768900   -2.06967600
 H                  1.96949900    1.91834500   -0.35654400
 H                  0.83836900    2.41071200   -2.98782900
 H                  2.40157800    1.64843000   -3.38133800
 H                  1.16483800    1.84189100   -4.65558200
 H                  1.15797800   -0.62537900   -5.18319400
 H                  2.49279900   -0.80504800   -4.02134800
 H                  1.03127800   -1.82922100   -3.86586100
 H                 -1.29950000    1.01228500   -2.95193500
 H                 -0.92696200    0.49149100   -4.61947200
 H                 -1.22521900   -0.73416500   -3.35710900
 H                 -3.50025000    1.87812800   -2.05397800
 H                 -3.71639900    0.26211000   -1.33727800
 H                 -4.91952900    1.54198500   -1.01826100
 H                 -4.66274700    1.41690900    1.50605300
 H                 -3.52494400    0.05004200    1.29238100
 H                 -3.02918400    1.48156900    2.23045300
 H                 -4.34052400    3.52571400    0.29625200
 H                 -2.75428200    3.73554300    1.08704200
 H                 -2.88991800    3.85824700   -0.68719100
 H                  1.94394500    5.01725800    1.67532200
 H                 -0.49281800    1.52008100    2.34957500
 H                 -0.59860100    3.49947800   -1.46469000
 H                 -1.71584100   -1.55394900    2.57032700
 H                  0.69574800    0.31037600    5.62576600
 H                  2.42503600   -0.70004600    1.79884200
 H                  1.16578500    3.16924600    3.16751800
 H                 -1.49990600   -0.59031300    4.85264700
 H                  2.66171500    0.24543600    4.08661700
 H                  5.13038700   -1.82539300   -1.15307500
 H                  4.25682200    2.02291700    0.58636000
 H                  1.05037500    5.17366700   -0.65147200
 H                 -3.98157400   -4.17636700   -0.12371500
 H                 -4.47788600   -3.44840600   -1.68741800
 H                 -5.20706700   -2.86594800   -0.15639500

82
MECP DQ MeCN-1'A
  Mo  0.70070770622825     -0.07540383754432      0.06697886495879
  N   0.40971501452656      1.89844813198869     -0.07262344359322
  N   0.24538834329447     -0.96978959047577      1.78788102116695
  N   0.45845935533794     -1.10526504133895     -1.63075899764432
  C   -0.78501746571187      2.16651885436071     -0.78370876456113
  C   -0.76617242055618      2.50749354230653     -2.14905539995946
  C   -1.95069564023679      2.72955126664172     -2.84838032497726
  C   -3.18327382377840      2.60641324619095     -2.20364314447875
  C   -3.21616061666498      2.26859669173158     -0.84970516826138
  C   -2.03248358684391      2.06130513332441     -0.14559784565072
  C   1.22491946852156      3.04069156052285      0.38804475874940
  C   -1.03589184318628     -0.52641225564867      2.19802019847190
  C   -1.19108818343265      0.47701550013725      3.17373145479583
  C   -2.45416311186987      0.94609650929821      3.52516152756558
  C   -3.59570658190155      0.42935569749773      2.90799410292925
  C   -3.45796660916665     -0.57065274500892      1.94496988150909
  C   -2.19590392028216     -1.05099707099285      1.60250844017830
  C   1.00542579635572     -1.88287725687458      2.66800215673631
  C   -0.81994088768367     -1.71350743616774     -1.62703072554281
  C   -0.99043047014778     -3.05915935008637     -1.24702922241912
  C   -2.25786410466102     -3.63416709672787     -1.19223269605064
  C   -3.38928025386629     -2.87699173279179     -1.50453336974041
  C   -3.23499412451247     -1.54350124868991     -1.88608020542070
  C   -1.96668102600176     -0.97229715848485     -1.95868758784745
  C   1.38865546287835     -1.41586352069107     -2.73745127231385
  C   0.35319806270323      4.28338556449382      0.59633179487941
  C   2.32569023683022      3.36219441055428     -0.63205161796798
  C   1.85297382135272      2.68231897470530      1.73744310912882
  C   2.00756909844153     -1.09835705698202      3.52395216029127
  C   0.05924574942774     -2.66487577311591      3.58403223175652
  C   1.75384806594159     -2.88887227843283      1.78991047539351
  C   2.16090037989695     -0.14122437507984     -3.09018611062863
  C   0.61826977941636     -1.85516410381312     -3.98698605579657
  C   2.37094651934019     -2.52153538994487     -2.33215049812504
  H   0.19672747809655      2.56452074328730     -2.66305220526715
  H   -4.11319012149607      2.76939724210450     -2.75629156215921
  H   -2.05756875899600      1.79562380458507      0.91338890538389
  H   -0.29763053052242      0.90320787237366      3.63589677513211
  H   -4.58646750914865      0.80714126800714      3.17690383957758
  H   -2.09093240252338     -1.83673631578890      0.85062718179741
  H   -0.10892796216152     -3.64096434381914     -0.96618585630608
  H   -4.38581403170221     -3.32538365237756     -1.44727662574738
  H   -1.84637049340049      0.06925728215012     -2.26268197890822
  H   0.96444889885257      5.10786640669454      1.00391280959539
  H   -0.10149169698121      4.62508822329718     -0.34766614199243
  H   -0.46365128359320      4.06993779468656      1.30590334192076
  H   2.93856213154320      2.46643228109716     -0.82853542108085
  H   1.88612587772432      3.68164540065842     -1.59140078060710
  H   2.98564388636172      4.17512691727094     -0.27536911430675
  H   2.49029309717332      3.50724407023110      2.10412517321210
  H   1.06147192146013      2.49239934430028      2.48067789514060
  H   2.46905486039902      1.77211662655427      1.66998422784104
  H   2.69703598855839     -0.52822821644920      2.87921610466442
  H   1.48387082528057     -0.38444479387973      4.18184507099129
  H   2.60357817472141     -1.77556166143371      4.16364666836629
  H   0.63430057687321     -3.39687073196766      4.17804106867528
  H   -0.47732538258838     -2.00080818591313      4.28172930963934
  H   -0.69502368190527     -3.21161060834879      2.99305609108780
  H   2.34986195439596     -3.58223939010928      2.41066869303423
  H   1.03680678006064     -3.47796353042679      1.19372559753238
  H   2.43804509005864     -2.37919489959116      1.09266735413065
  H   2.88775925931623     -0.33584900303539     -3.89924453166407
  H   1.46252516582050      0.64364990211493     -3.42476778753304
  H   2.71046708337654      0.24610674425901     -2.21801424719336
  H   1.32038519978862     -2.00666310699214     -4.82553497361991
  H   0.07237710593281     -2.79807641930067     -3.81968019284774
  H   -0.11736920049114     -1.08764045814342     -4.28172584827835
  H   2.91911382237263     -2.23061443855262     -1.42087368319756
  H   1.83460397311433     -3.46197079228330     -2.12265930238129
  H   3.10408270304264     -2.72212263950593     -3.13521841921129
  C   4.04490803707848      0.23277999203448      0.22193730141564
  N   2.96782320636370     -0.21006301702595      0.20874581425966
  C   5.35005760491323      0.86119810297369      0.23352702270640
  H   5.27197314727841      1.87838880489831      0.65616622599615
  H   6.05752086944910      0.27622102669487      0.84533281374641
  H   5.74661465023009      0.93543057308604     -0.79341783331003
  H   -1.91182460118423      2.98575772329866     -3.91160566089259
  H   -4.17369597356969      2.16199875155300     -0.33035498161892
  H   -4.33994168892449     -0.98654653966831      1.44914104050139
  H   -2.54912419189738      1.73470556324410      4.27873100199245
  H   -4.11020883872494     -0.93490695167863     -2.13232728460513
  H   -2.36591820981544     -4.67917153002567     -0.88507162314373

82
MECP_DQ_MeCN-2'B
  C   2.70810933448078     -3.83674172961808     -1.36145573928814
  C   3.34358007590997     -2.68434750405197     -0.89589342427114
  C   1.40613551966918     -4.11620638420814     -0.94342904081829
  C   2.68536930734507     -1.81955462221978     -0.02518248024556
  C   0.74196562008569     -3.24536103245070     -0.08300996643616
  C   1.57818927641248     -2.49196216902134      3.10570063992411
  C   1.36439337426178     -2.07270589280175      0.38474365511379
  C   5.13818046236018      1.10734935152541     -0.20814086651886
  C   4.41515018720166      1.07911699925220     -1.40133241572118
  C   -0.86824323523876     -2.02667092284042      2.93614334998601
  C   0.53238180103993     -1.46731375888866      2.65489709596278
  C   4.48503937318486      1.44783855675511      0.97776684036195
  C   3.05661023526796      1.38588547316035     -1.40890668178006
  C   -1.52077541946776     -2.19598421720957     -2.85023664301885
  C   0.32403422337101     -0.52322648335729     -2.96678485779835
  C   0.75846518726402     -0.18512721986631      3.46133706242495
  C   3.12482078093097      1.74856320826847      0.96991163892507
  C   2.37837686109689      1.71753831700188     -0.22344082253978
  C   -1.16156986227327     -0.71649946301295     -2.67662016157330
  C   -3.22433516251891     -1.46550242169858     -0.12329773029695
  C   -4.53597273897360     -1.54592868793796      0.34229529465375
  C   -2.77630759082222     -0.35427044533946     -0.85898537599075
  C   -1.95930332388533      0.11837504422613     -3.68560641549474
  C   1.46206855941141      4.23384765685495     -1.10406239372926
  C   0.53876944752331      3.38091382120367     -0.22834879019033
  C   -5.44099505754645     -0.51680075362402      0.07729506809220
  C   -3.69640115604978      0.68208565007081     -1.10042093139627
  C   -0.86858689628766      3.43616942608778     -0.82661935753152
  C   0.51406453648318      3.95576108894587      1.19428220554855
  C   -2.65261805585143      1.16297693981729      2.09876046816655
  C   -5.01062912746609      0.59985221302538     -0.64337505616998
  C   -3.91854079009775      1.11757251755813      2.79926195626390
  H   3.22477605605949     -4.51567136061147     -2.04658800252832
  H   1.45139757118291     -3.46217146348081      2.59832269336685
  H   1.48998819275941     -2.65816441666407      4.19384942687808
  H   6.20403448066021      0.86086182634058     -0.20095101532970
  H   3.18239856156118     -0.91953521558300      0.34387725131041
  H   2.59843381532913     -2.13113495810175      2.89175854545430
  H   -0.28753486878127     -3.45021811486972      0.22172646877324
  H   -1.02627365178162     -2.97330161282537      2.39161475382828
  H   -1.01101415080899     -2.22684893157934      4.01391844909505
  H   -0.92187888964136     -2.81609641455884     -2.16351019347394
  H   -1.31260385728070     -2.52440597604875     -3.88406169536155
  H   0.95711621477700     -1.08882313421155     -2.26042019901358
  H   2.49124114159954      1.35555736244593     -2.34252484520910
  H   0.56037029151603     -0.87370691645493     -3.98727508103142
  H   -1.64143618607358     -1.31435053566571      2.60404579444163
  H   -2.59094307825756     -2.37397662870087     -2.64793482782085
  H   -2.51188654831278     -2.26913823168765      0.08037719128501
  H   0.59054031420723     -0.36263673239597      4.53920614675939
  H   1.79568694924963      0.16265043950982      3.32296457360126
  H   0.58867261648496      0.54492002015123     -2.89865819587511
  H   2.60758874648441      1.98269529610355      1.90320330159750
  H   0.08301948831040      0.61975107248928      3.13173371846537
  H   -1.69067009932205     -0.17349528181064     -4.71651076276442
  H   1.50202134163115      3.83555289316395     -2.13284796666340
  H   2.49081582649930      4.25659923606403     -0.70768779349902
  H   -3.04645455915057     -0.02874115603684     -3.56844020263772
  H   -1.73715859282969      1.19270212852079     -3.55862079190411
  H   -0.86196951536107      3.02772811025701     -1.85129157476586
  H   1.52913139367937      3.98348705668788      1.62481121009298
  H   -6.47423506427273     -0.58282412803173      0.43149714430286
  H   1.08792856477239      5.27160344910066     -1.14814924125819
  H   -1.58155759015845      2.84676123588170     -0.22826449223027
  H   -0.12299956678320      3.33122664940319      1.84241058940140
  H   -3.35622330900941      1.56527999644063     -1.64570332240003
  H   -1.23235604001690      4.47845479675959     -0.86406206969494
  H   0.11983110256880      4.98847431536751      1.19798901664373
  N   0.68236587054799     -1.15145138390437      1.21694928679672
  N   -1.43383233552286     -0.27207021213191     -1.28969193607044
  N   0.98634746833030      1.97325215645947     -0.22186641594825
  N   -1.63700860658791      1.15841994589776      1.53591376026455
  Mo  -0.07447494392707      0.29404126496716      0.06774442241362
  H   -3.87331310535990      1.71784785531597      3.72319113221920
  H   -4.15842557412841      0.07171991332821      3.05383393594900
  H   -4.71838820031579      1.50070786000368      2.14499041534581
  H   -4.85566318150256     -2.42578353996856      0.91013268975592
  H   0.89638448670233     -5.01533126737526     -1.30351643803132
  H   4.36479723435963     -2.45164802023609     -1.21178390095032
  H   5.03832817171476      1.46674289442325      1.92220844200825
  H   4.91290287743895      0.81019388670365     -2.33815130623536
  H   -5.70765701006142      1.41790041554229     -0.85414621396735

82
MECP DQ MeNC-1'A
  Mo     -0.962794     -0.020745      0.032136
  N      -0.269690     -0.963455     -1.645127
  N      -0.375509      1.857458     -0.404420
  N      -0.708569     -0.471218      1.980072
  N      -3.873257     -1.345532     -0.444313
  C       0.814334     -1.792393     -1.286344
  C       0.608129     -3.060990     -0.713251
  C       1.683705     -3.843295     -0.296060
  C       2.990626     -3.377016     -0.448002
  C       3.210554     -2.122584     -1.019484
  C       2.136981     -1.338100     -1.433388
  C      -0.818935     -1.097324     -3.000741
  C       0.294681     -0.945737     -4.045745
  C      -1.860036     -0.002024     -3.233797
  C       0.904381      2.041149     -0.981823
  C       2.057353      1.958763     -0.183477
  C       3.330646      2.071047     -0.737775
  C       3.486978      2.274963     -2.108402
  C       2.351812      2.374099     -2.914878
  C       1.078908      2.262217     -2.359205
  C      -1.135455      3.071934     -0.053500
  C      -0.309902      3.971821      0.873471
  C      -1.525975      3.862510     -1.308509
  C       0.601520     -0.105511      2.380291
  C       0.817875      1.057200      3.142428
  C       2.102230      1.441592      3.515454
  C       3.205886      0.678053      3.124535
  C       3.007637     -0.474392      2.366228
  C       1.718927     -0.866798      2.004331
  C      -1.517603     -1.270350      2.936696
  C      -1.643281     -2.710829      2.424951
  C      -2.900356     -0.630890      3.089693
  C      -2.766603     -1.005451     -0.206427
  C      -1.486796     -2.468517     -3.190761
  C      -2.412292      2.652407      0.675546
  C      -0.872509     -1.329346      4.327016
  C      -5.175124     -1.764409     -0.740502
  H      -0.642335     -3.163196      2.319533
  H      -3.407782     -0.537383      2.116867
  H      -2.234886     -3.331301      3.122708
  H      -2.130148     -2.733380      1.437063
  H      -3.542132     -1.232937      3.758322
  H      -2.803782      0.381378      3.518816
  H      -0.771570     -0.328639      4.777762
  H      -1.506704     -1.938865      4.994006
  H       0.129043     -1.788541      4.290893
  H       3.834988     -3.988689     -0.116636
  H      -0.418455     -3.410794     -0.577055
  H       2.305042     -0.347984     -1.861732
  H       0.812805      0.019399     -3.922273
  H       1.045555     -1.748088     -3.947817
  H      -0.125884     -0.996941     -5.065778
  H      -1.934010     -2.548877     -4.198067
  H      -0.753004     -3.285182     -3.081380
  H      -2.282826     -2.618341     -2.441378
  H      -1.432872      0.993093     -3.036475
  H      -2.216685     -0.032915     -4.278101
  H      -2.733671     -0.127625     -2.574148
  H      -0.634825      4.239076     -1.837246
  H      -2.099049      3.223081     -2.003002
  H      -2.150531      4.733562     -1.040691
  H      -2.995782      3.541975      0.971438
  H      -3.053948      2.027214      0.026885
  H      -2.178128      2.076850      1.589416
  H      -0.892991      4.859378      1.176921
  H      -0.010291      3.418672      1.779059
  H       0.608196      4.320480      0.371838
  H       4.485496      2.356906     -2.548245
  H       1.940457      1.791489      0.888521
  H       0.200082      2.325442     -3.003200
  H      -0.047318      1.662375      3.425729
  H       4.216290      0.986515      3.408607
  H       1.564084     -1.773260      1.414814
  H       4.206634      1.988388     -0.086960
  H       2.247429      2.354169      4.102072
  H       3.860603     -1.079291      2.045370
  H       1.499260     -4.821837      0.157520
  H       4.230271     -1.742063     -1.135500
  H       2.457576      2.531925     -3.993060
  H      -5.175576     -2.384168     -1.654768
  H      -5.835396     -0.894250     -0.905296
  H      -5.585750     -2.363220      0.092236

121
AdCN-2B d=2.049
 C                  1.97469000    0.67024000    3.96324800
 C                  3.33482600   -1.12893700    2.84732600
 C                 -2.62207600    3.03107200    3.34112100
 C                  2.51946500    0.15846400    2.61527200
 C                 -2.96940000   -1.00924100    3.80284400
 C                  3.44505600    1.22932900    2.02865700
 C                 -1.75700700   -1.48310200    3.03558200
 C                 -0.72185200   -0.59196300    2.72712700
 C                 -1.63659400   -2.82122000    2.63264000
 C                  0.42807400   -1.00716500    2.03399200
 C                  1.80973000    4.72095600    0.64243500
 C                 -2.25673700    3.02561500    1.87577100
 C                  6.99440400   -0.12763200   -0.53300800
 C                 -0.50118500   -3.27328100    1.94226300
 C                 -0.91854900    2.88939800    1.47922800
 C                  0.52168300   -2.36032600    1.66222600
 C                 -0.40877400   -4.70194500    1.46097700
 C                  5.55621500   -2.20134500   -0.28620200
 C                  4.18832400   -4.29842200    0.09820700
 C                  5.68061000   -0.86014800   -0.66307500
 C                  4.32622700   -2.87412200   -0.38330600
 C                 -3.23606700    3.18070600    0.88768500
 C                  1.64242900    3.80409900   -0.58677300
 C                 -0.54212900    2.89116100    0.12630800
 C                  3.02168500    3.30847500   -1.04449200
 C                  4.54719400   -0.18808800   -1.14723000
 C                  3.21701600   -2.17672900   -0.86550300
 C                  3.29691100   -0.81996700   -1.24286200
 C                  1.03189900    4.63316900   -1.73647400
 C                 -2.89804000    3.20487500   -0.47631600
 C                 -1.55700500    3.05269300   -0.83968600
 C                 -3.97011900    3.39563700   -1.52353400
 C                  1.63987400   -0.29660600   -3.01259900
 C                  2.80474700   -0.24963000   -4.02042200
 C                  0.90590700   -1.64882100   -3.16009500
 C                  0.66586900    0.83997400   -3.36425200
 H                  2.80430400    0.89201500    4.65883700
 H                  1.32064500   -0.07696700    4.44263400
 H                  4.17559200   -0.93927700    3.53971200
 H                  1.38994100    1.59551500    3.81526600
 H                 -2.77857800   -1.01227200    4.89330100
 H                 -1.99921100    2.32436800    3.91669300
 H                  4.28791100    1.43725200    2.71062000
 H                 -2.46927100    4.03263900    3.78679000
 H                  2.70667000   -1.92242900    3.28685200
 H                 -3.68050600    2.75980800    3.49684000
 H                 -3.84408900   -1.65848900    3.62308000
 H                  2.89418800    2.17044900    1.86919700
 H                  3.74424300   -1.49823600    1.89279200
 H                  2.27708500    4.17203800    1.47773500
 H                 -0.81318100    0.46292600    2.99038000
 H                 -0.13515100    2.75059600    2.22808000
 H                  7.81951100   -0.81453700   -0.27982200
 H                 -0.84793100   -5.40739100    2.18824600
 H                 -2.44484100   -3.52583800    2.85978400
 H                 -3.24312500    0.02333700    3.52530000
 H                  6.94254300    0.64130000    0.26117000
 H                  4.05741400   -4.33068900    1.19737900
 H                  3.87562900    0.89144500    1.06991900
 H                  2.44360700    5.59460400    0.40409700
 H                  0.83064700    5.09414400    0.98870400
 H                  6.43163300   -2.73513600    0.09909700
 H                  1.41109500   -2.68277100    1.11912600
 H                 -0.95511800   -4.83637900    0.50644300
 H                  7.25942000    0.39474100   -1.47000400
 H                  3.53020700    2.73895600   -0.25041000
 H                  3.31073300   -4.79399600   -0.35145000
 H                  0.63864600   -4.99965400    1.28223800
 H                 -4.28635200    3.28312800    1.18346400
 H                  5.08348600   -4.89916300   -0.14090200
 H                  3.66945500    4.16419800   -1.30386600
 H                  4.62281000    0.85805200   -1.45371200
 H                  2.24731900   -2.67347200   -0.91697600
 H                  0.06381900    5.07444300   -1.44836900
 H                  1.70997700    5.46051900   -2.01322600
 H                  2.93128200    2.65385100   -1.92588800
 H                  0.87353500    4.00319200   -2.62831200
 H                 -1.27999800    3.01749000   -1.89534100
 H                 -4.32900900    4.44219900   -1.54308000
 H                 -4.85156400    2.75868600   -1.32546000
 H                  3.34212900    0.71190600   -3.94389400
 H                  3.53068200   -1.05879000   -3.83458300
 H                 -3.59631700    3.15698100   -2.53365100
 H                  1.60252200   -2.49561300   -3.04770900
 H                  0.12115700   -1.74489600   -2.39073800
 H                  1.16844000    1.81700800   -3.28636200
 H                 -0.20430500    0.85869500   -2.69109200
 H                  2.42784100   -0.35687300   -5.05348900
 H                  0.43539200   -1.73591000   -4.15721600
 H                  0.29656300    0.71829300   -4.39839700
 N                  1.42583500   -0.07711400    1.64529000
 N                  0.80287600    2.63245700   -0.24608600
 N                  2.14607800   -0.08766400   -1.63571400
 V                  1.27993800    0.75233100   -0.10636200
 N                 -0.60561800    0.01263100   -0.41847500
 C                 -1.66471000   -0.41220700   -0.59655200
 C                 -2.99013400   -0.94055800   -0.88180000
 C                 -4.00230400   -0.43732400    0.18091300
 C                 -2.95256800   -2.49279400   -0.86390000
 C                 -3.42749300   -0.44851700   -2.28801000
 H                 -4.00253900    0.66471600    0.19218900
 C                 -5.39720200   -0.99054400   -0.15186100
 H                 -3.67462700   -0.77451400    1.17644800
 H                 -2.21554400   -2.85221700   -1.60360700
 C                 -4.35548100   -3.03248800   -1.18961100
 H                 -2.61909900   -2.83199700    0.13047900
 H                 -2.69454100   -0.78739600   -3.04093100
 C                 -4.82701200   -1.00402700   -2.60260900
 H                 -6.11143600   -0.62764800    0.60756600
 C                 -5.35660200   -2.52966400   -0.13319900
 C                 -5.82823300   -0.50149200   -1.54624200
 H                 -4.32153600   -4.13571000   -1.17531800
 C                 -4.78634200   -2.54324900   -2.58417800
 H                 -5.13150800   -0.65074700   -3.60305800
 H                 -6.36223900   -2.93776000   -0.34224500
 H                 -5.06089300   -2.88840800    0.86968200
 H                 -6.84225400   -0.87251100   -1.78111500
 H                 -5.87417600    0.60265800   -1.56298400
 H                 -5.78259200   -2.94977300   -2.83590200
 H                 -4.08127900   -2.91381600   -3.35073100
 H                 -3.43223800    0.65399800   -2.30285500  
 
121
AdCN-2B d=2.149 
 C                  1.82710500    0.70220400    3.97693700
 C                  3.26919800   -1.03725200    2.86902900
 C                 -2.73318400    2.85664900    3.02338600
 C                  2.42385400    0.23079300    2.63645900
 C                 -2.89622600   -1.32497300    3.87163200
 C                  3.33380800    1.33916500    2.09778300
 C                 -1.70672200   -1.66043200    3.00243400
 C                 -0.73343300   -0.69492600    2.71593300
 C                 -1.54864300   -2.95632700    2.48669200
 C                  0.40721000   -1.00533400    1.95166900
 C                  1.80409500    4.75632400    0.48011800
 C                 -2.27607300    2.98735200    1.59061700
 C                  7.01327700   -0.01416200   -0.06517300
 C                 -0.43347800   -3.29650400    1.70835600
 C                 -0.92686100    2.83724900    1.25087300
 C                  0.53652200   -2.31739900    1.46515400
 C                 -0.30036300   -4.67364500    1.10312700
 C                  5.67409500   -2.16675300   -0.02768500
 C                  4.39037900   -4.34283000    0.15022500
 C                  5.75998000   -0.80764700   -0.34521100
 C                  4.49509200   -2.89433800   -0.26279100
 C                 -3.20415900    3.22702100    0.56736800
 C                  1.72583600    3.79343500   -0.72240900
 C                 -0.48526600    2.89159100   -0.08432700
 C                  3.13566300    3.29228500   -1.06461300
 C                  4.64157500   -0.17546500   -0.91034700
 C                  3.39656800   -2.23448500   -0.81737900
 C                  3.43590500   -0.86012300   -1.13719300
 C                  1.19484900    4.57749200   -1.94162600
 C                 -2.80364200    3.29435800   -0.77550200
 C                 -1.45043700    3.11360100   -1.08640100
 C                 -3.81633200    3.57144700   -1.86205800
 C                  1.83713800   -0.41987900   -2.98917600
 C                  3.04505800   -0.45862400   -3.94465300
 C                  1.05625300   -1.74870600   -3.11018600
 C                  0.92135200    0.73492900   -3.42917800
 H                  2.63349400    0.95179300    4.69022000
 H                  1.19948600   -0.07816100    4.43757400
 H                  4.07801700   -0.84224700    3.59708900
 H                  1.20605900    1.60362800    3.82885800
 H                 -2.70987200   -1.60385700    4.92649800
 H                 -1.88031900    2.86983400    3.72231400
 H                  4.15226100    1.55579800    2.80617700
 H                 -3.42317500    3.67121800    3.30791600
 H                  2.64751000   -1.85925000    3.26356900
 H                 -3.27445200    1.90401200    3.17977900
 H                 -3.80346700   -1.86689600    3.54976900
 H                  2.76299100    2.26785100    1.93553300
 H                  3.72379000   -1.37264200    1.92242900
 H                  2.21943700    4.24297400    1.36404700
 H                 -0.86424800    0.32980500    3.06872300
 H                 -0.18298200    2.64392500    2.02704000
 H                  7.86029000   -0.67026300    0.19737200
 H                 -0.72035300   -5.45295900    1.76290000
 H                 -2.31223600   -3.71412800    2.69656400
 H                 -3.11671800   -0.24423800    3.85517000
 H                  6.85709100    0.68490700    0.77870800
 H                  4.13208000   -4.42769500    1.22370700
 H                  3.80173400    1.02750100    1.14781900
 H                  2.44547000    5.62727500    0.25214700
 H                  0.80093900    5.13053200    0.74729700
 H                  6.53829200   -2.67175900    0.41700900
 H                  1.41864300   -2.55432600    0.86982600
 H                 -0.84090600   -4.73631100    0.13797800
 H                  7.30895000    0.59528400   -0.93798100
 H                  3.59521100    2.77297900   -0.20887200
 H                  3.60529800   -4.87023600   -0.41866700
 H                  0.75539300   -4.92452300    0.90209300
 H                 -4.26296100    3.35586400    0.81980400
 H                  5.34348500   -4.87989600    0.00097900
 H                  3.79189100    4.14064300   -1.32657200
 H                  4.69553400    0.88018600   -1.18534900
 H                  2.46775600   -2.78306600   -0.97649800
 H                  0.21848100    5.04275900   -1.73102800
 H                  1.89960100    5.38466300   -2.21112400
 H                  3.10806300    2.59198100   -1.91490800
 H                  1.08123400    3.91138400   -2.81377700
 H                 -1.13187900    3.10938500   -2.13066100
 H                 -4.02287500    4.65555800   -1.94817400
 H                 -4.78160300    3.07506100   -1.65502000
 H                  3.61220400    0.48696500   -3.88640200
 H                  3.73264900   -1.28206500   -3.68879500
 H                 -3.45773700    3.22878400   -2.84769700
 H                  1.71819000   -2.61821200   -2.96784400
 H                  0.25837900   -1.79403800   -2.35030900
 H                  1.46097600    1.69413100   -3.37954900
 H                  0.03106200    0.81874900   -2.78725400
 H                  2.71032900   -0.60150000   -4.98790300
 H                  0.59714800   -1.84502900   -4.11171900
 H                  0.58208300    0.57794200   -4.46887100
 N                  1.37573800   -0.02469800    1.62085400
 N                  0.87387100    2.62748000   -0.39172800
 N                  2.29446900   -0.15948000   -1.60296100
 V                  1.35195300    0.75112200   -0.16022100
 N                 -0.62149800   -0.00132800   -0.55904300
 C                 -1.70525300   -0.37480900   -0.69091200
 C                 -3.07233900   -0.84956000   -0.84700900
 C                 -3.92159500   -0.35939100    0.35674600
 C                 -3.08111100   -2.40130200   -0.88822700
 C                 -3.67319300   -0.29266900   -2.16483700
 H                 -3.88817600    0.74152400    0.39840300
 C                 -5.36299700   -0.86482000    0.19510800
 H                 -3.47420700   -0.73874400    1.28783700
 H                 -2.45984100   -2.75149100   -1.73155900
 C                 -4.53088600   -2.89086600   -1.04283400
 H                 -2.63274600   -2.78818800    0.04129300
 H                 -3.05877100   -0.62524000   -3.02003600
 C                 -5.11935600   -0.79701000   -2.30867300
 H                 -5.95909400   -0.51279400    1.05501500
 C                 -5.36689300   -2.40369300    0.15525800
 C                 -5.95700500   -0.30906600   -1.11196500
[truncated: 431,656 more chars]
